# Supplementary material for: Typologies of childhood maltreatment and associations with internalizing symptoms among university students in Singapore: A latent class analysis
Source: PLoS One. 2025 Apr 11;20(4):e0320851. doi: 10.1371/journal.pone.0320851 (PMC11990771; doi:10.1371/journal.pone.0320851)
Supplement: S1 File — (XLSX) [file pone.0320851.s001.xlsx]

## Sheet: Maltreat ED imputed
Q1_A_1	Q1_A_2	Q1_A_3	Q1_A_4	Q1_A_5	Q1_A_6	Q1_A_7	Q2_A_1	Q2_A_2	Q2_A_3	Q2_A_4	Q2_A_5	Q2_A_6	Q2_A_7	Q4_A_1	Q4_A_2	Q4_A_3	Q4_A_4	Q4_A_5	Q4_A_6	Q4_A_7	Q4_A_8	Q4_A_9	Q4_A_10	Q4_A_11	Q4_A_12	Q4_A_13	Q5_A_1	Q5_A_2	Q5_A_3	Q5_A_4	Q5_A_5	Q5_A_6	Q5_A_7	Q5_A_8	Q5_A_9	Q5_A_10	Q5_A_11	Q5_A_12	Q5_A_13	Q83_A_1	Q83_A_2	Q84_A_1	Q84_A_2	Q174_A_1	Q174_A_2	Q86_1	Q86_2	Q86_3	Q86_4
2	1	1	1	2	1	1	1	1	1	1	1	1	1	1	1	1	1	1	1	1	1	1	1	1	1	1	1	1	1	1	1	1	1	1	1	1	1	1	1	4	2	2	1	1	1	1	0	0	0
5	5	5	5	5	5	5	5	5	5	5	5	5	4.49287	5	5	4	4	4	5	5	5	5	4	4	4	4.16524	3	3	3	4	4	4	3	3	3	4	4	4	3.86362	2	2	2	2	2	2	0	1	0	0
1	1	1	1	1	1	1	1	1	1	1	1	1	1	1	5	1	1	1	1	1	1	1	1	1	1	1	1	1	1	1	1	1	1	1	1	1	2	1	1	3	1	1	1	1	1	1	0	0	0
1	1	1	1	1	1	1	1	1	1	1	1	1	1	1	1	1	1	1	1	1	1	1	1	1	1	1	1	1	1	1	1	1	1	1	1	1	1	1	1	2	1	1	1	1	1	1	0	0	0
1	1	1	1	1	1	1	1	1	1	1	1	1	1	1	1	1	1	1	1	1	1	1	1	1	1	1	1	1	1	1	1	1	1	1	1	1	1	1	1	1	1	1	1	1	1	0	0	0	0
3	4	1	3	2	1.6902	2	3	3	1	2	3	2	3	3	3	2	1	1	1	1	1	1	1	3	1	3	3	2	2	2	2	1	3	1	2	2	2	2	4	3	3	2	4	2	4	1	1	1	0
1	1	1	2	1	1	1	1	2	1	1	1	1	1	1	1	1	1	1	1	1	1	1	1	1	1	1	1	1	1	1	1	1	1	1	1	1	1	1	1	3	2	2	1	1	1	1	0	0	0
2	4	1	2	2	1	2	1	1	1	1	1	1	1	2	2	1	2	1.22159	1	1	1	2	1	1	2	1	1	1	1	1	1	1	1	1	1	1	1	1	1	3	2	2	2	1	2	1	0	1	1
1	3	1	2	1	1	2	3	4	1	2	1	1	1	1	1	1	1	1	1	1	1	1	1	1	1	1	1	1	1	1	1	1	1	1	1	1	1	1	1	5	3	2	1	2	1	1	0	0	0
1	1	1	1	1	1	1	1	1	1	1	1	1	1	1	1	1	1	1	1	1	1	1	1	1	1	1	1	1	1	1	1	1	1	1	1	1	1	1	1	1	1	1	1	1	1	0	0	0	0
1	1	1	1	2	1	1	1	1	1	1	1	1	1	1	1	1	1	1	1	1	1	1	1	1	1	1	1	1	1	1	1	1	1	1	1	1	1	1	1	3	1	1	1	1	1	1	1	0	0
1	1	1	1	1	1	1	1	1	1	1	1	1	1	1	1	1	1	1	1	1	1	1	1	1	1	1	1	1	1	1	1	1	1	1	1	1	1	1	1	3	1	1	1	1	1	1	1	0	0
1	2	1	1	2	1	1	1	1	1	1	1	1	1	1	1	1	1	1	1	1	1	1	1	1	1	1	1	1	1	1	1	1	1	1	1	1	1	1	1	2	2	2	1	1	1	1	0	0	0
4	2	3	3	2	3	2	1	3	5	4	3	4	2	5	2	3	3	2	3	2	3	2	3	4	2	2	4	2	3	4	2	2	3	4	3	4	2	2	3	3	4	2	3	3	3	0	0	0	0
1.30218	1.07852	1.21529	1.01102	1.86011	0.660203	0.794736	1.35321	0.665927	1.16714	1.13141	1.15042	1.0694	1.05385	0.96209	1.04062	1.13371	1.17708	1.1921	1.35002	1.13819	0.807444	1.13622	1.33931	0.959898	0.92979	1.17759	0.964905	0.857122	1.02933	0.961354	0.957511	0.931545	0.646803	0.887862	0.865041	0.879566	0.944939	1.04455	0.738592	0.978288	0.517818	1.33886	1.61586	1.17557	1.0311	1	0	0	0
3	2	1	2	2	1	2	1	2	1	1	1	1	1	1	2	2	2	2	1	2	1	1	1	1	1	1	1	1	1	1	1	1	1	1	1	1	1	1	1	3	4	1	2	2	2	0	1	0	0
1	1	1	1	1	1	1	1	1	1	1	1	1	1	1	1	1	1	1	1	1	1	1	1	1	1	1	1	1	1	1	1	1	1	1	1	1	1	1	1	2	1	1	1	1	1	0	1	0	0
1	1	1	1	1	1	1	1	1	1	1	1	1	1	1	1	1	1	1	1	1	1	1	1	1	1	1	1	1	1	1	1	1	1	1	1	1	1	1	1	3	2	1	1	1	1	1	0	0	0
1	1	1	1	3	1	1	2	1	1	1	1	1	1	1	1	1	1	1	1	1	1	1	1	1	1	1	1	1	1	1	1	1	1	1	1	1	1	1	1	2	1	2	1	2	1	1	0	0	0
1	1	1	1	1	1	1	1	1	1	1	1	1	1	1	1	1	1	1	1	1	1	1	1	1	1	1	1	1	1	1	1	1	1	1	1	1	1	1	1	2	1	1	1	1	1	1	0	0	0
2	2	1	1	1	1	1	1	1	1	1	1	1	1	1	2	1	1	1	1	2	1	1	1	1	1	1	1	2	1	1	1	1	2	1	1	1	1	1	1	3	1	1	1	1	1	1	0	0	0
1	1	1	1	1	1	1	1	1	1	1	1	1	1	1	1	1	1	1	1	1	1	1	1	1	1	1	1	3	1	1	1	1	1	1	1	1	1	1	1	3	1	1	1	1	1	1	0	0	0
1	2	1	1	1	1	1	1	2	1	1	1	1	1	1	1	1	1	1	1	1	1	1	1	1	1	1	1	1	1	1	1	1	1	1	1	1	1	1	1	1	1	1	1	1	1	0	0	0	0
4	5	2	3	5	2	3	3	1	1	1	2	1	2	2	4	2	1	1	2	3	1	1	3	2	2	2	2	2	1	1	1	1	1	1	1	1	1	1	1	5	2	4	2	4	2	1	0	0	0
1	1	1	1	1	1	1	1	1	1	1	1	1	1	1	1	1	1	1	1	1	1	1	1	1	1	1	1	1	1	1	1	1	1	1	1	1	2	1	1	2	1	1	1	1	1	1	0	0	0
1	1	1	1	1	1	1	1	1	1	1	1	1	1	1	1	1	1	1	1	1	1	1	1	1	1	1	1	1	1	1	1	1	1	1	1	1	1	1	1	1	1	1	1	1	1	0	0	0	0
2	2	2	2	2	2	2	1	2	1	1	1	1	1	1	1	1	1	1	1	1	1	1	1	1	1	1	1	1	1	1	1	1	1	1	1	1	1	1	1	3	1	1	1	1	1	1	0	0	0
1	2	1	1	1	1	1	1	1	1	1	1	1	1	1	1	1	1	1	1	1	1	1	1	1	1	1	1	1	1	1	1	1	1	1	1	1	1	1	1	1	1	1	1	1	1	0	0	0	0
1	2	1	1	1	1	1	1	1	1	1	1	1	1	1	1	1	1	1	1	1	1	1	1	1	1	1	1	1	1	1	1	1	1	1	1	1	1	1	1	3	1	1	1	1	1	0	1	0	0
1	1	1	1	2	1	1	1	2	1	1	1	1	1	1	1	1	1	1	1	1	1	1	1	1	1	1	1	1	1	1	1	1	1	1	1	1	1	1	1	4	2	1	1	1	1	1	0	0	0
1	1	1	1	1	1	1	2	1	1	1	1	1	1	1	1	1	1	1	1	1	1	1	1	1	1	1	1	1	1	1	1	1	1	1	1	1	1	1	1	2	2	1	1	1	1	1	1	0	0
1	2	1	1	1	1	1	1	1	1	1	1	1	1	1	1	1	1	1	1	1	1	1	1	0.832092	1	1	1	1	1	1	1	1	1	1	1	1	1	1	1	4	3	1	1	1	1	1	0	0	0
1	1	1	1	1	1	1	1	1	1	1	1	1	1	1	1	1	1	1	1	1	1	1	1	1	1	1	1	1	1	1	1	1	1	1	1	1	1	1	1	4	1	1	1	1	1	1	0	0	0
3	3	3	3	3	3	3	2	3	2	2	3	3	2	2	2	2	3	3	3	3	2	4	3	3	2	4	3	3	3	2	1	1	2	2	1	1	1	2	3	2	1	1	1	1	1	1	0	0	0
2	1	1	1	2	1	1	1	1	1	1	1	1	1	1	1	1	1	1	1	1	1	1	1	1	1	1	1	1	1	1	1	1	1	1	1	1	1	1	1	4	2	1	1	1	1	1	1	0	0
2	2	2	2	2	3	2	1	2	1	1	1	1	1	2	2.78639	2	2	1	1	1	2	2	3	2	3	2	2	2	1	1	1	1	1	1	1	2	1	1	1	4	3	1	2	1	2	1	0	0	1
2	2	2	2	2	2	2	2	1	1	1	1	1	2	2	2	2	1	1	1	1	2	2	2	1	1	2	1	1	1	1	1	1	1	1	1	1	1	1	2	2	2	1	1	1	1	1	1	0	0
1	1	1	1	1	1	1	1	1	1	1	1	1	1	1	1	1	1	1	1	1	1	1	1	1	1	1	1	1	1	1	1	1	1	1	1	1	1	1	1	2	1	2	1	1	1	1	0	0	0
1	1	1	1	1	1	1	1	1	1	1	1	1	1	1	1	1	1	1	1	1	1	1	1	1	1	1	1	1	1	1	1	1	1	1	1	1	1	1	1	3	1	1	1	1	1	1	0	0	0
2	1	1	2	3	1	1	1	1	1	1	1	1	1	2	1	1	1	1	1	1	1	1	1	1	1	1	1	1	1	1	1	1	1	1	1	1	1	1	1	2	1	1	1	1	1	1	1	0	0
3	2	1	2	1	2	1	2	1	1	1	2	1	1	2	2	2	2	1	1	1	1	1	1	1	1	1	2	1	1	1	1	1	1	1	1	1	1	1	1	2	1	1	1	1	1	1	0	0	0
2	1	1	1	1	1	1	1	2	1	1	1	1	1	1	2	1	1	1	1	1	1	1	2	1	1	1	1	1	1	1	1	1	1	1	1	1	1	1	1	3	1	1	2	1	2	0	0	0	1
1	1	1	1	1	1	1	1	1	1	1	1	1	1	1	1	1	1	1	1	1	1	1	1	1	1	1	1	1	1	1	1	1	1	1	1	1	1	1	1	2	1	1	1	1	1	1	0	0	0
1	1	1	1	1	1	1	1	1	1	1	1	1	1	1	1	1	1	1	1	1	1	1	1	1	1	1	1	1	1	1	1	1	1	1	1	1	1	1	1	3	1	1	1	1	1	1	0	0	0
1	1	1	1	1	1	1	1	1	1	1	1	1	1	1	1	1	1	1	1	1	1	1	1	1	1	1	1	1	1	1	1	1	1	1	1	1	1	1	1	1	1	1	1	1	1	0	0	0	0
1	1	1	1	1	1	1	1	1	1	1	1	1	1	1	1	1	1	1	1	1	1	1	1	1	1	1	1	1	1	1	1	1	1	1	1	1	1	1	1	1	1	1	1	1	1	0	0	0	0
1	1	1	1	1	1	1	1	1	1	1	1	1	1	1	1	1	1	1	1	1	1	1	1	1	1	1	1	1	1	1	1	1	1	1	1	1	1	1	1	2	4	1	1	1	1	1	0	0	0
4	3	3	2	4	3	3	1	1	1	1	1	1	1	1	1	1	1	1	1	1	2	1	1	1	1	1	1	1	1	1	1	1	1	1	1	1	1	1	1	4	2	3	1	2	1	1	0	0	0
2	1	1	1	1	1	1	1	1	1	1	1	1	1	1	1	1	1	1	1	1	1	1	1	1	1	1	1	1	1	1	1	1	1	1	1	1	1	1	1	4	3	1	1	1	1	1	0	0	0
1	2	1	1	1	1	1	1	1	1	1	1	1	1	1	1	1	1	1	1	1	1	1	1	1	1	1	1	1	1	1	1	1	1	1	1	1	1	1	1	3	4	1	1	1	1	1	0	0	0
2	1	1	1	2	1	1	1	1	1	1	1	1	1	1	2	2	1	1	1	2	1	1	2	1	1	1	1	1	1	1	1	1	1	1	1	1	1	1	1	2	2	1	1	1	1	1	0	0	0
2	1	1	1	1	2	1.15113	2	1	1	1	1	1	1	1	1	1	1	1	1	1	1	1	1	1	1	1	1	1	1	1	1	1	1	1	1	1	1	1	1	4	2	2	2	2	1	1	1	0	0
1	2	1	1	1	1	1	1	1	1	1	1	1	1	1	1	1	1	1	1	1	1	1	1	1	1	1	1	1	1	1	1	1	1	1	1	1	1	1	1	2	1	2	1	2	1	1	1	0	0
3	3	1	3	2	3	2	2	2	1	1	2	1	1	1	1	1	1	1	1	1	1	2	1	1	1	1	1	1	1	1	1	1	1	1	1	1	1	1	1	3	2	1	1	1	1	1	0	0	0
1	2	1	1	1	1	1	2	1	1	1	1	1	1	3	1	1	2	1	1	1	1	1	3	1	1	1	1	2	1	1	1	1	1	1	1	1	1	1	1	3	4	2	3	1	3	1	1	0	0
1	3	1	2	3	1	1	1	2	1	2	1	1	1	1	1	1	1	1	1	1	1	1	1	1	1	1	1	1	1	1	1	1	1	1	1	1	1	1	1	2	2	1	1	1	1	1	0	0	0
2	1	1	1	3	2	1	1	1	1	1	3	2	1	1	1	1	1	1	1	1	1	1	1	1	1	1	2	1	1	1	1	1	1	1	1	1	1	1	1	2	1	1	1	1	1	1	0	0	0
1	3	1	2	2	1	2	1	2	1	1	1	1	1	1	1	1	1	1	1	1	1	1	1	1	1	1	1	1	1	1	1	1	1	1	1	1	1	1	1	3	1	1	1	1	1	1	0	0	0
1	1	1	1	1	1	1	1	1	1	1	1	1	1	1	1	1	1	1	1	1	1	1	1	1	1	1	1	1	1	1	1	1	1	1	1	1	1	1	1	4	2	2	1	1	1	1	0	0	0
1	1	1	1	1	1	1	1	1	1	1	1	1	1	1	1	1	1	1	1	1	1	1	1	1	1	1	1	1	1	1	1	1	1	1	1	1	1	1	1	1	1	1	1	1	1	0	0	0	0
3	4	1	2	1	1	3	1	1	1	1	1	1	1	1	1	2	2	1	1	1	1	2	1	1	1	1	1	1	1	1	1	1	1	1	1	1	1	1	1	3	1	2	2	1	1	1	0	0	0
1	0.00327366	2	1	1	1	1	1	1	1	1	1	1	1	1	1	1	1	1	1	1	1	1	1	1	1	2	1	1	1	1	1	1	1	1	1	1	1	1	1	3	1	1	1	1	1	1	0	0	0
1	1	1	1	1	1	1	1	1	1	1	1	1	1	3	1	1	1	1.96813	1	3	2	1	5	5	5	5	1	2	2	1	1	1	1	2	1	1	1	1	1	5	2	5	2	1	2	1	1	0	0
1	2	1	1	1	1	1	1	1	1	1	1	1	1	1	1	1	1	1	1	1	1	1	1	1	1	1	1	1	1	1	1	1	1	1	1	1	1	1	1	2	1	1	1	1	1	1	0	0	0
1	1	1	1	1	1	1	2	2	1	1	1	1	1	1	1	1	1	1	1	1	1	1	1	1	1	1	1	1	1	1	1	1	1	1	1	1	1	1	1	3	1	1	2	1	1	1	0	0	0
1	1	1	1	1	1	1	1	1	1	1	1	1	1	2	1	1	1	2	1	1	1	1	1	1	1	1	1	1	1	1	1	1	1	1	1	1	1	1	1	2	1	1	1	1	1	1	0	0	0
1	2	1	3	1	3	1	2	3	1	2	1	1	1	1	1	2	1	1	1	1	2	2	2	1	1	2	1	1	1	1	1	1	1	1	1	1	1	1	1	1	1	1	1	1	1	0	0	0	0
2	2	1	2	1	1	1	1	1	1	1	1	1	1	1	1	1	1	1	1	1	1	2	2	1	1	1	1	1	1	1	1	1	1	1	1	1	1	1	1	1	1	1	1	1	1	0	0	0	0
1	3	1	1	2	1	1	1	1	1	1	1	1	1	3	1	1	1	2	1.1414	1	1	1	1	1	1	2	1	1	1	1	1	1	1	1	1	1	1	1	1	4	2	2	1	1	1	1	0	0	0
1	1	1	1	1	1	1	1	1	1	1	1	1	1	1	1	1	1	1	1	1	0.978305	1	1	1	1	3	1	1	1	1	1	1	1	1	1	2	1	1	1	2	3	2	2	1	1	1	0	0	0
1	3	1	3	1	1	1	1	1	1	1	1	1	1	3	1	1	1	1	2	1	1	1	1	1	1	1	1	1	1	1	1	1	1	1	1	1	1	1	1	3	1	3	1	2	1	1	0	0	0
1	1	1	1	1	2	1	1	1	1	1	1	1	1	1	1	1	1	1	1	1	1	1	1	1	1	1	1	1	1	1	1	1	1	1	1	1	1	1	1	4	3	1	1	1	1	1	0	0	0
1	1	1	1	1	1	1	1	1	1	1	1	1	1	1	1	1	1	1	1	1	1	1	1	1	1	1	1	1	1	1	1	1	1	1	1	1	1	1	1	3	4	1	1	1	1	1	0	0	0
3	2	1	1	3	1	2	1	1	1	1	1	1	1	2	1	1	1	1	1	1	1	1	1	1	1	2	1	1	1	1	1	1	1	1	1	1	1	1	1	4	3	1	2	1	1	1	0	0	1
2	1	1	1	1	2	1	1	2	1	2	1	2	1	1	1	1	1	1	1	1	1	1	1	1	1	1	1	1	1	1	1	1	1	1	1	1	1	1	1	2	1	1	1	1	1	1	0	0	0
2	4	2	5	2	4	5	1	1	1	1	1	1	1	1	1	5	4	4	1	1	1	1	1	1	4	1	1	1	1	1	3	1	1	1	1	1	1	1	1	5	3	1	3	1	5	1	0	0	0
1	1	1	1	1	1	1.59563	1	0.823678	1	1	1	1	1	4	3	3	1	1	1	1	1	1	1	1	1	1	1	2	1	1	1	1	1	1	1	1	1	1	1	5	3	1	1	1	1	1	1	0	0
3	2	1	2	1	3	3	3	1	1	1	1	1	3	3	1	1	1	1	1	1	1	1	1	1	1	1	1	1	1	1	1	1	1	1	1	1	1	1	1	3	1	1	1	1	1	1	0	0	0
3	2	1	1	1	1	1	2	1	1	1	1	1	1	1	1	1	1	1	1	1	1	1	1	1	1	1	1	1	1	1	1	1	1	1	1	1	1	1	1	2	1	1	1	1	1.24784	1	0	0	0
2	2	1	1	1	1	1	1	1	1	1	1	1	1	1	1	1	1	1	1	1	1	1	1	1	1	1	1	1	1	1	1	1	1	1	1	1	1	1	1	3	1	1	1	1	1	1	0	0	0
1	1	1	1	1	1	1	1	1	1	1	1	1	1	2	1	1	1	1	1	1	1	1	1	1	1	1	1	1	1	1	1	1	1	1	1	1	1	1	1	3	1	1	1	1	1	1	0	0	0
3	2	1	3	1	4	2	2	2	1	2	3	1	1	1	1	1	1	1	1	1	1	1	1	1	1	1	1	1	1	1	1	1	1	1	1	1	1	1	1	4	1	2	1	1	1	1	0	0	0
1	1	1	1	1	1	1	1	1	1	1	1	1	1	1	1	1	1	1	1	1	1	1	1	1	1	1	1	1	1	1	1	1	1	1	1	1	1	1	1	3	1	1	1	1	1	1	0	0	0
4	5	1	4	3	1	5	1	1	1	1	1	1	1	1	1	1	1	1	1	1	1	1	1	1	1	3	1	1	1	1	1	1	1	1	1	1	1	1	1	5	1	5	1	2	1	1	0	0	0
1	1	1	1	1	1	1	1	1	1	1	1	1	1	1	1	1	1	1	1	1	1	1	1	1	1	1	1	1	1	1	1	1	1	1	1	1	1	1	1	1	1	1	1	1	1	0	0	0	0
1	1	1	1	1	1	1	1	1	1	1	1	1	1	1	1	1	1	1	1	1	1	1	1	1	1	1	1	1	1	1	1	1	1	1	1	1	1	1	1	1	1	1	1	1	1	0	0	0	0
1	1	1	2	1	1	1	1	1	1	1	1	1	1	1	1	1	1	1	1	1	1	1	1	1	1	1	1	1	1	1	1	1	1	1	1	1	1	1	1	1	2	1	1	1	1	0	0	1	0
2	4	1	3	2	1	1	1	1	1	1	1	1	1	1	1	1	1	1	1	1	1	1	1	1	1	1	1	1	1	1	1	1	1	1	1	1	1	1	1	3	1	3	1	2	1	1	0	0	0
1	1	1	1	1	1	1	1	1	1	1	1	1	1	1	1	1	1	1	1	1	1	1	1	1	1	1	1	1	1	1	1	1	1	1	1	1	1	1	1	1	1	1	1	1	1	0	0	0	0
1	1	1	1	1	1	3	1	1	1	1	1	1	1	2	2	1	1	1	1	1	1	1	1	1	1	1	1	1	1	1	1	1	1	1	1	1	1	1	1	1	1	2	1	1	1	0	0	0	1
2	2	2	2	2	2	2	2	2	2	2	2	1	2	1	1	2	2	2	1	2	1	2	2	1	1	2	1	2	1	2	1	1	1	1	1	1	1	1	1	2	1	1	1	1	1	1	0	0	0
1	3	1	4	1	3	4	1	1	1	3	1	1	1	3	3	1	3	1	1	1	1	1	3	1	1	1	1	1	1	1	1	1	1	1	1	1	1	1	1	4	3	2	2	2	2	1	0	0	1
1	1	1	1	1	1	1	1	1	1	1	1	1	1	1	1	1	1	1	1	1	1	1	1	1	1	1	1	1	1	1	1	1	1	1	1	1	1	1	1	1	1	1	1	1	1	0	0	0	0
1	1	1	1	1	1	1	1	1	1	1	1	1	1	1	1	1	1	1	1	1	1	1	1	1	1	1	1	1	1	1	1	1	1	1	1	1	1	1	1	3	2	1	1	1	1	1	0	0	0
1	1	1	1	1	1	1	1	1	1	1	1	1	1	1	1	1	1	1	1	1	1	1	1	1	1	1	1	1	1	1	1	1	1	1	1	1	1	1	1	1	1	1	1	1	1	0	0	0	0
2	3	1	3	3	1	1	1	1	1	1	1	1	1	1	1	1	1	1	1.5576	1	1	1	1	1	1	3	1	1	1	1	1	1	1	1	1	1	1	1	1	2	1	1	1	1	1	1	0	0	0
1	1	1	1	1	1	1	1	1	1	1	1	1	1	1	1	1	1	1	1	1	1	1	1	1	1	1	1	1	1	1	1	1	1	1	1	1	1	1	1	3	1	1	1	1	1	1	0	0	0
2	1	1	1	4	2	2	1	2	1	1	1	1	1	1	1	1	1	1	2	1	1	1	1	1	1	1	1	2	1	1	1	1	2	1	1	1	1	1	1	1	1	1	2	1	1	1	0	0	0
1	1	1	1	3	1	1	1	1	1	1	1	1	1	1	1	1	1	1	1	1	1	1	1	1	1	1	1	1	1	1	1	1	1	1	1	1	1	1	1	1	1	1	1	1	1	0	0	0	0
1	1	1	2	2	1	1	2	1	1	1	1	1	1	1	1	1	1	1	1	1	1	1	1	1	1	1	1	1	1	1	1	1	1	1	1	1	1	1	1	3	1	2	2	1	1	1	0	0	0
3	3	1	2	3	3	1	2	2	1	3	1	1	1	3	3	1	1	1	1	2	1	3	1	1	1	1	1	1	1	1	1	1	1	1	1	1	1	1	1	2	2	1	1	1	2	1	0	0	0
2	2	1	1	1	1	1	1	1	1	1	1	1	1	2	1	2	1	1	1	1	1	1	1	1	1	1	1	1	1	1	1	1	1	1	1	1	1	1	1	3	1	1	1	1	1	1	0	0	0
1	1	1	1	1	1	1	1	1	1	1	1	1	1	1	1	1	1	1	1	1	1	1	1	1	1	1	1	1	1	1	1	1	1	1	1	1	1	1	1	1	1	1	1	1	1	0	0	0	0
1	2	1	1	1	1	2	2	1	1	1	1	1	1	1	1	1	1	1	1	1	2	1	1	1	1	1	1	1	1	1	1	1	1	1	1	1	1	1	1	3	2	1	2	1	1	1	0	0	0
1	1	1	1	1	1	1	1	1	1	1	1	1	1	1	1	1	1	1	1	1	1	1	1	1	1	1	1	1	1	1	1	1	1	1	1	1	1	1	1	5	1	1	1	1	1	1	0	0	0
1	2	1	2	1	1	1	2	2	1	2	3	1	1	2	1	1	1	1	2	1	1	1	1	1	1	2	1	1	1	1	1	1	1	1	1	1	3	1	1	2	1	2	1	2	1	1	0	0	0
2.87599	2.76167	1.77342	2.49684	2.06883	2.14896	2.14167	1.73189	1.44301	1.60346	1.59418	1.56321	1.57505	1.46353	2.12519	1.9758	1.91562	1.74422	1.79962	1.6749	1.76926	1.91518	2.13755	1.91956	1.61352	1.8556	1.62689	1.72826	1.67612	1.67118	1.66353	1.60354	1.5001	1.77133	1.56597	1.54804	1.477	1.49089	1.52128	1.77365	2.08247	1.29818	1.34191	1.78333	1.35843	1.53806	0	0	0	0
3	3	2	3	2	1	2	1	1	1	1	1	1	1	2	1	2	1	1	1	1	1	1	1	1	1	1	1	1	1	1	1	1	1	1	1	1	1	1	1	4	3	2	2	2	2	1	1	0	0
1	1	1	1	2	1	1	1	1	1	1	1	1	1	1	1	1	1	1	1	1	1	1	1	1	1	1	1	1	1	1	1	1	1	1	1	1	1	1	1	2	1	1	1	1	1	0	1	0	0
1	1	1	1	1	1	1	1	2	1	1	1	1	1	1	1	1	1	1	1	1	1	1	1	1	1	1	1	1	1	1	1	1	1	1	1	1	1	1	1.0244	2	1	2	1	1	1	1	1	0	0
3	1	1	1	3	1	1	1	1	1	1	1	1	1	1	1	1	1	1	1	1	1	1	1	1	1	1	1	1	1	1	1	1	1	1	1	1	1	1	1	2.60043	1.31028	1.34123	1.2847	1.21712	1.05292	0.706546	0.161161	-0.0109652	0.0199795
1	1	1	1	1	1	1	1	1	1	1	1	1	1	1	1	1	1	1	1	1	1	1	1	1	1	1	1	1	1	1	1	1	1	1	1	1	1	1	1	1	1	1	1	1	1	0	0	0	0
3	2	1	5	1	2	2	3	1	1	1	1	1	1	3	1	3	1	3	1	1	1	1	1	1	1	1	2	1	1	2	1	1	1	1	1	1.18234	0.551041	0.641677	1	3	1	2	1	3	1	1	0	0	0
3.81222	3	2	5	4	2	3	2	3	1	2	1	1	1	4	1	1	3	1	1	1	1	1	2	1	1	1	2	1	1	1	1	1	1	1	1	3	1	1	1	3	3	2	1	1	1	1	0	0	0
3	2	1	2	2	4	3	1	1	1	1	1	1	1	1	1	1	1	1	1	1	1	1	1	1	1	1	1	1	1	1	1	1	1	1	1	1	1	1	1	3.72927	1.84907	1.72696	1.3105	1.28957	1.19631	0.841042	0.138976	0.0644101	0.204078
1	1	1	1	1	1	1	1	1	1	1	1	1	1	1	1	1	1	1	1	1	1	1	1	1	1	1	1	1	1	1	1	1	1	1	1	1	1	1	1	4	2	2	1	1	1	1	0	0	1
3	2	2	2	2	1	2	3	1	1	1	2	1	1	2	1	1	1	1	1	1	1	1	2	2	1	3	1	1	1	1	1	1	1	1	1	1	1	1	1	2.66712	1.89087	1.91741	1.45278	1.48594	1.1537	1.16054	0.311116	0.0634118	-0.122068
1	1	1	1	1	1	1	1	1	1	1	1	1	1	1	2	1	1	4	2	1	1	1	2	1	1	2	1	2	1	1	1	1	1	1	1	1	1	1	1	4	2	1	2	1	1	1	0	0	0
3	1	1	2	3	1	1	2	1	1	1	1	1	1	1	1	1	1	1	1	1	1	1	1	1	1	1	1	1	1	2	1	2	2	1	1	2	1	1	1	2	1	1	1	1	1	1	0	0	0
2	3	1	2	2	2	2	1	1	1	1	1	1	1	2	2	2	2	1	1	1	1	1	2	1	3	2	1	1	1	1	1	1	1	1	1	1	1	1	1	3	1	1	1	1	1	0	1	0	0
1	1	1	1	1	1	1	1	1	1	1	1	1	1	1	1	1	1	1	1	1	1	1	1	1	1	1	1	1	1	1	1	1	1	1	1	1	1	1	1	1	1	1	1	1	1	1	0	0	0
1	1	1	1	1	1	1	1	1	1	1	1	1	1	1	1	1	1	1	1	1	1	1	1	1	1	1	1	1	1	1	1	1	1	1	1	1	1	1	1	1	1	1	1	1	1	0	0	0	0
3	1	1	3	1	1	3	1	2	1	1	1	1	1	1	3	1	1	1	1	1	1	1	1	1	1	1	1	1	1	1	1	1	1	1	1	1	1	1	1	3	1	1	1	1	1	0	1	0	1
1	1	1	1	1	1	1	1	1	1	1	1	1	1	1	1	1	1	1	1	1	1	1	1	1	1	1	1	1	1	1	1	1	1	1	1	1	1	1	1	1	1	1	1	1	1	0	0	0	0
1	2	1	1	3	1	1	1	3	1	1	1	1	1	1	1	1	1	1	2	1	1	1	1	1	1	1	1	1	1	1	1	1	1	1	1	1	1	1	1	3	1	2	2	1	1	1	0	0	0
2	2	2	2	2	2	2	2	2	2	2	2	2	2	1	1	1	1	1	1	1	1	1	1	1	1	2	1	1	1	1	1	1	1	1	1	1	1	1	1	3	1	1	1	1.14058	1.01357	1	0	0	0
1	1	1	1	1	1	1	1	1	1	1	1	1	1	1	1	1	1	1	1	1	1	1	1	2	1	2	1	1	1	1	1	1	1	1	1	1	1	1	1	2	2	1	1	1	1	1	0	0	0
1	1	1	1	1	2	1	1	1	1	1	1	1	1	1	1	1	1	1	1	1	1	1	1	1	1	2	1	1	1	1	1	1	1	1	1	1	1	1	1	3	2	1	1	1	1	1	0	0	0
1	1	1	1	1	3	1	1	1	1	1	1	1	1	1.02589	1.11858	1.11459	1.16247	1.06979	1.06229	0.908064	1.07779	1.21737	0.930683	0.84307	0.963884	0.811599	1	1	1	1	1	1	1	1	1	1	1	1	1	4	1	2.24347	1	2	1	1	1	1	0
2	2	1	1	1	1	2	1	1	1	1	1	1	1	1	2	1	1	1	1	1	1	1	1	1	1	1	1	2	1	1	1	1	1	1	1	1	1	1	1	1	1	1	1	1	1	1	0	0	0
1	1	1	3	2	1	1	1	1	1	1	1	1	1	1	1	2	1	1	1	1	1	1	1	1	1	1	1.10162	0.875908	0.921973	1.07126	0.928002	1.09638	1.0971	0.979824	0.954379	1.06505	0.851991	0.869912	1.02608	1.97444	1.50446	1.2084	0.992362	1.15667	1.13425	0.723303	0.0262725	0.0684084	-0.0725057
1	3	1	2	1	1	1	1	1	1	1	1	1	1	1	1	1	1	1	1	1	1	1	1	1	1	1	1	1	1	1	1	1	1	1	1	1	1	1	1	3	1	1	1	1	1	1	0	0	1
1	1	1	1	1	1	1	1	1	1	1	1	1	1	1	1	1	1	1	1	1	1	1	1	1	1	1	1	1	1	1	1	1	1	1	1	1	1	1	1	3	1	1	1	1	1	1	0	0	0
1	1	1	1	1	1	1	2	1	1	1	1	1	1	1	1	2	1	1	1	1	1	2	2	2	2	1	2	1	1	1	1	1	1	1	1	1	2	1	1	3	3	1	2	1	2	1	0	0	0
1	2	1	1	2	1	1	1	1	1	1	1	1	1	1	1	1	1	1	1	1	1	1	1	1	1	1	1	1	1	1	1	1	1	1	1	1	1	1	1	1	1	1	1	1	1	1	0	0	0
1	2	1	3	1	1	2	1	1	1	1	2	1	1	2	1	1	1	1	1	2	1	1	1	1	1	1	2	1	1	1	1	1	1	1	1	1	1	1	2	1.94208	1.18642	1.38817	0.913518	1.29524	1.21295	0.739122	0.0723063	-0.0272885	-0.00176776
1	3	1	1	1	1	1	1	1	1	1	1	1	1	1	1	1	1	1	1	1	1	1	1	1	1	1	1	1	1	1	1	1	1	1	1	1	1	1	1	3	1	1	1	1	1	1	1	0	0
2	2	2	2	2	2	2	2	2	2	2	2	2	2	2	2	2	2	2	2	2	2	2	2	2	2	1.71432	1	1	1	1	1	1	1	1	1	1	1	1	1	1	1	1	1	1	1	1	0	0	0
4	4	1	3	2	1	3	1	1	1	1	1	1	1	1	1	1	1	1	1	1	1	1	1	1	1	1	1	1	1	1	1	1	1	1	1	1	1	1	1	2	1	2	1	1	1	1	0	0	0
1	1	1	1	1	1	1	1	1	1	1	1	1	1	1	1	1	1	1	1	1	1	1	1	1	1	1	1	1	1	1	1	1	1	1	1	1	1	1	1	4	1	1	1	1	1	1	1	0	0
2	3	1	1	1	1	2	2	1	1	1	1	1	1	3	3	2	2	1	1	2	1	2	1	2	1	1	2	2	1	1	1	1	2	1	1	1	1	1	2	2	1	1	1	1	1	1	0	0	0
1	1	1	1	1	1	1	1	1	1	1	1	1	1	1	1	1	1	1	1	1	1	1	1	1	1	1	1	1	1	1	1	1	1	1	1	1	1	1	1	1	1	1	1	1	1	0	0	0	0
1	1	1	3	1	2	3	1	1	1	1	1	1	1	2	3	1	1	1	1	1	1	1	1	1	1	1	1	1	1	1	1	1	1	1	1	1	1	1	1	4	2	2	1	1	1	1	0	0	0
4	1	1	1	1	1	3	1	1	1	1	1	1	1	3	3	1	1	1	1	1	1	1	1	3	1	1	1	1	1	1	1	1	1	1	1	1	1	1	1	5	1	1	2	1	2	1	0	0	0
2.17435	2.37203	1.32071	2.17131	1.4441	1.81832	1.75112	2.25918	2.0872	1.37249	1.54844	1.62784	1.51397	1.7377	1.54905	1.23275	1.4249	1.24288	1.12999	1.45635	1.42351	1.52475	1.31881	0.988991	1.29395	1.09827	1.26178	1.38879	1.07656	1.35347	1.35958	1.35873	1.35952	1.3012	1.40272	1.26756	1.31137	1.27233	1.25572	1.23625	3	2	3	1	2	1	1	0	0	0
1	3	1	1	1	1	1	1	1	1	1	1	1	1	1	1	1	1	1	1	1	1	1	1	1	1	1	1	1	1	1	1	1	1	1	1	1	1	1	0.993115	4	2	2	1	2	1	1	1	0	0
1	1	1	1	1	1	1	1	1	1	1	1	1	1	1	1	1	1	1	1	1	1	1	1	1	1	1	1	1	1	1	1	1	1	1	1	1	1	1	1	3	2	1	1	1	1	1	0	0	0
1	1	1	1	1	1	1	1	1	1	1	1	1	1	1	1	1	1	1	1	1	1	1	1	1	1	1	1	1	1	1	1	1	1	1	1	1	1	1	1	1	1	1	1	1	1	1	0	0	0
3	3	1	1	2	2	1	1.75776	1.42729	1.0642	1.1884	1.24093	1.18925	1.171	1.57373	1.39226	1.23855	1.26254	0.962515	1.23224	1.22748	1.24018	1.40528	1.22336	1.17424	1.12154	1.2554	1.10704	1.13345	1.08408	1.02207	1.01549	1.03764	1.10594	1.11476	1.04773	1.04246	1.15428	1.09526	1.08185	2.99235	1.68008	1.58718	1.47026	1.24205	1.07877	0.908678	0.227748	0.0223152	0.0204736
1	2	1	1	1	1	1	1	1	1	1	1	1	1	1	1	1	1	1	1	1	1	1	1	1	1	3	1	1	1	1	1	1	1	1	1	1	1	1	2	3	1	2	1	1	1	1	0	0	0
1	1	1	1	1	1	1	1	1	1	1	1	1	1	1	1	1	1	1	1	1	1	1	1	1	1	1	1	1	1	1	1	1	1	1	1	1	1	1	1	1	1	1	1	1	1	0	0	0	0
1	1	1	1	1	1	1	1	1	1	1	1	1	1	1	1	1	1	1	1	1	1	1	1	1	1	1	1	1	1	1	1	1	1	1	1	1	1	1	1	1.24656	1.12105	0.975328	0.967662	1	1	0	0	0	0
2	2	1	1.62241	1	1	1	1	1	1	1	1	1	1	2	1	1	1	3	1	1	1	1	1	2	2	1	1	1	1	1	1	1	1	1	1	1	1	1	1	2.8775	1.03609	1.25914	1.0405	1.19531	1.19716	0.790589	0.241001	0.0967422	0.0376778
1	1	1	1	1	1	1	1	1	1	1	1	1	1	1	1	1	1	1	1	1	1	1	1	1	1	1	1	1	1	1	1	1	1	1	1	1	1	1	1	2	1	2	1	1	1	1	0	0	0
2	1	1	1	1	2	2	1	1	1	1	1	1	1	1	1	1	1	1	1	1	1	1	1	1	1	1	1	1	1	1	1	1	1	1	1	1	1	1	1	3	1	1	1	1	1	0	0	0	1
2	2	1	1	1	1	1	1	1	1	1	2	1	1	1	1	1	1	1	1	1	1	1	1	1	1	2	1	2	1	1	1	1	1	1	1	1	1	1	2	2.32157	1.50423	1.33007	1.29036	1.09853	1.25785	0.76403	0.144969	0.000204073	-0.024431
1	2	1	2	1	1	1	1	4	1	1	1	1	1	1	1	1	1	1	1	1	1	1	1	1	1	1	1	1	1	1	1	1	1	1	2	1	1	3	2	1	0.82188	1	1	1	1	1	0	0	0
3	3	1	2	2	1	1	1	1	1	1	1	1	1	1	1	1	1	1	1	1	0.941695	1	1	1	1	1	1	1	1	1	1	1	1	1	1	1	1	1	1	2.8567	1.51131	1.61828	1.29375	1.41062	1.11645	0.805506	0.173706	0.0256961	0.0167823
1	1	1	1	1	1	1	1	1	1	1	1	1	1	1	1	1	1	1	1	1	1	1	1	1	1	1	1	1	1	1	1	1	1	1	1	1	1	1	1	1	1	1	1	1	1	0	0	0	0
1	1	1	1	1	1	1	1	1	1	1	1	1	1	1	1	1	1	1	1	1	1	1	1	1	1	1	1	1	1	1	1	1	1	1	1	1	1	1	1	2	1	1	1	1	1	1	0	0	0
1	1	1	2	1	1	1	1	1	1	2	1	1	1	1	1	2	1	1	1	1	1	1	2	1	1	1	1	1	1	1	1	1	1	1	1	1	1	1	1	3	2	2	2	2	2	1	0	1	0
1	1	1	1	1	1	1	1	1	1	1	1	1	1	1	1	1	1	1	1	1	1	1	1	1	1	1	1	1	1	1	1	1	1	1	1	1	1	1	1	2	1	1	1	1	1	0	0	0	1
2	1	1	2	1	2	3	3	3	3	1	1	1	1	1	1	1	1	1	1	1	3	3	1	1	1	1	1	1	1	1	1	1	1	1	1	1	1	1	1	1.9997	0.557904	1.32938	1.68621	1.39194	1.46926	0.230307	0.12947	-0.132213	0.147171
2	4	2	3	2	2	2	1	1	1	2	1	1	1	1	1	1	1	1	1	1	1	1	1	1	1	1	1	1	1	1	1	1	1	1	1	1	1	1	1	3.16823	1.87621	1.92486	1.23087	1.53729	1.19989	0.891052	0.11304	0.0468248	0.040218
1	3	1	3	3	1	2	1	1	1	1	1	1	1	3	3	2	2	1	1	1	1	1	1	1	1	1	1	1	1	1	1	1	1	1	1	1	1	1	1	2	2	2	2	1	2	1	0	0	0
3	2	1	2	1	2	2	2	1	1	2	1	1	2	2	2	1	1	1	1	1	1	1	1	2	1	2	1	2	1	1	1	1	1	1	1	2	2	1	2	4	2	2	1	2	1	1	0	0	0
1	1	1	1	1	1	1	1	1	1	1	1	1	1	1	1	1	1	1	1	1	1	1	1	1	1	1	1	1	1	1	1	1	1	1	1	1	1	1	1	1	1	1	1	1	1	0	0	0	0
1	1	1	1	1	1	1	1	4	1	1	1	1	1	1	1	1	1	1	1	1	1	1	1	1	1	1	1	1	1	1	1	1	1	1	1	1	1	1	1	4	2	1	1	1	1	1	0	0	0
2	3	1	1	1	1	1	2	2	1	1	1	1	1	2	1	1	1	2	1	1	1	1	2	1	1	1	1	1	1	1	1	1	1	1	1	1	1	1	1	3	1	1	2	1	1	1	0	0	0
3	1	1	2	1	1	1	2	1	1	1	1	1	1	3	1	1	1	1	1	1	1	1	1	1	1	1	1	1	1	1	1	1	1	1	1	1	1	1	1	3	1	1	1	1	1	1	0	0	0
1	1	1	1	1	1	1	2	2	1	1	1	1	1	1	1	1	1	1	1	3	1	1	1	1	1	1	1	1	1	1	1	1	1	1	1	1	1	1	1	3	2	1	1	1	1	1	0	0	0
1	1	1	1	1	1	1	1	1	1	1	1	1	1	1	1	1	1	1	1	1	1	1	1	1	1	1	1	1	1	1	1	1	1	1	1	1	1	1	1	2	2	1	1	1	1	1	0	0	0
1	1	1	1	1	1	1	1	1	1	1	1	1	1	1	1	1	1	1	1	1	1	1	1	1	1	1	1	1	1	1	1	1	1	1	1	1	1	1	1	3	4	1	2	1	1	1	1	1	0
2	1	1	1	1	1	1	2	1	1	1	1	1	1	3	2	1	1	1	1	1	1	1	1	1	1	1	1	1	1	1	1	1	1	1	1	1	1	1	1	1	1	1	1	1	1	0	0	0	0
1	1	1	1	1	1	1	2	1	1	1	1	1	1	1	1	1	1	1	1	1	1	1	1	1	1	1	1	1	1	1	1	1	1	1	1	1	1	1	1	2	2	1	1	1	1	1	0	0	0
2	2	1	1	1	1	2	1	1	1	1	1	1	1	3	1	1	1	2	1	1	1	1	2	1	1	2	1	1	1	1	1	1	1	1	1	1	1	1	1	2	1	2	2	1	2	1	1	0	0
1	1	1	1	1	1	1	1	1	1	1	1	1	1	1	1	1	1	1	1	1	1	1	1	1	1	1	1	1	1	1	1	1	1	1	1	1	1	1	1	1	1	1	1	1	1	0	0	0	0
1	1	1	1	1	1	1	1	1	1	1	1	1	1	2	1	1	1	1	1	1	1	1	1	1	1	1	1	1	1	1	1	1	1	1	1	1	1	1	1	3	1	2	1	1	1	1	0	0	0
1.24131	1.49578	1.13404	1.52806	1.05165	1.07352	1.09899	1.1768	1.09942	1.03398	1.14949	1.02918	1.14686	1.07856	1.24137	1.26259	1.28531	1.20669	1.30689	1.15174	1.14573	1.09202	1.24405	0.988931	1.04981	1.19768	1.12604	1.10582	1.12791	0.98354	1.02036	1.1743	1.05291	1.1367	1.00228	1.06701	0.979068	0.947902	1.07194	1.13448	1	1.42243	1	0.989883	1	1	0	0	0	0
1	1	1	2	1	0.999112	1	1	3	1	1	1	1	1	1	1	1	1	1	1	1	1	1	1	1	1	1	1	1	1.0014	1	0.982186	1	1.03518	1	1	1	1	1	1	1	1	0.959694	1	1	1	0	0	0	0
1	1	1	2	1	1.28852	1	1	1	1	1	1	1	1	1	1	1	1	1	1	1	1	1	1	1	1	1	1	1	1	1	1	1	1	1	1	1	1	1	1	3	2	1	1	1	1	1	0	0	0
3	2	3	3	1	2	2	3	2	1	1	2	1	2	1	1	1	1	1	1	1	1	1	1	1	1	1	1	1	1	1	1	1	1	1	1	1	1	1	1	3	2	2	1	2	1	1	1	0	0
2	2	1	1	2	2	1	1	1	1	1	1	1	1	1	1	1	2	1	1	1	2	1	1	1	1	1	1	1	1	1	1	1	1	1	1	1	1	1	1	2.89142	1.75825	1.49832	1.32559	1.14195	0.948766	0.868708	0.328227	-0.000158485	0.0442652
1	2	1	2	1	1	1	1	1	1	1	1	1	1	1	1	1	1	1	1	1	1	1	1	1	1	1	1	1	1	1	1	1	1	1	1	1	1	1	1	3	2	2	1	1	1	1	0	0	0
1	2	1	1	1	1	1	1	1	1	1	1	1	1	1	1	1	1	1	1	1	1	1	1	1	1	1	1	1	1	1	1	1	1	1	1	1	1	1	1	5	2	1	1	1	1	1	0	0	0
3	2	1	1	2	2	1	2	1	1	1	1	1	1	2	2	1	1	1	1	1	1	1	1	1	1	1	1	1	1	1	1	1	2	1	1	1	1	1	1	3	3	1	1	1	1	1	0	0	0
1	1	1	1	1	1	1	1	1	1	1	1	1	1	1	1	1	1	1	1	1	1	1	1	1	1	1	1	1	1	1	1	1	1	1	1	1	1	1	1	3	3	1	1	1	1	1	0	0	0
3	1	1	2	1	1	1	1	1	1	1	1	1	1	1	2	2	2	1	1	1	1	3	1	1	1	2	1	1	1	1	1	1	1	1	1	1	1	1	1	3	2	2	2	1	1	1	0	0	0
2	2	1	1	1	1	1	1	1	1	1	1	1	1	2	1	1	1	1	1	1	1	1	1	1	1	1	1	1	1	1	1	1	1	1	1	1	1	1	1	3	3	1	1	1	1	1	0	0	0
2	2	1	2	1	1	2	1	1	1	1	1	1	1	1	1	1	1	3	1	1	1	1	1	1	1	1	1	1	1	1	1	1	1	1	1	1	1	1	1	3	1	1	1	1	1	1	0	0	0
1	1	1	1	1	1	1	1	1	1	1	1	1	1	1	1	1	1	1	1	1	1	1	1	1	1	1	1	1	1	1	1	1	1	1	1	1	1	1	1	4	1	1	1	1	1	1	0	0	0
3	1	1	1	1	1	1	1	1	1	1	1	1	1	1	1	1	1	1	1	1	1	1	1	1	1	1	1	1	1	1	1	1	1	1	1	1	1	1	1	2	1	1	1	1	1	0	0	0	0
2	1	1	1	1	2	1	2	1	1	1	1	1	1	1	1	1	1	1	1	1	1	1	1	1	1	1	1	1	1	1	1	1	1	1	1	1	1	1	1	2	1	1	1	1	1	1	0	0	1
2	2	1	3	1	3	2	1	1	1	1	1	1	1	1	1	2	2	1	1	1	1	1	3	1	1	1	1	1	1	1	1	1	1	1	1	1	1	1	1	3.18332	2.04093	1.28977	1.2864	1.17381	1.08238	0.880487	0.160441	0.0574181	0.0711208
1	1	1	1	1	1	1	1	1	1	1	1	1	1	1	1	1	1	1	1	1	1	1	1	1	1	1	1	1	1	1	1	1	1	1	1	1	1	1	1	2	1	1	1	1	1	1	0	0	0
1	1	1	1	1	1	1	1	1	1	1	1	1	1	1	1	1	1	1	1	1	1	1	1	1	1	1	1	1	1	1	1	1	1	1	1	1	1	1	1	2	1	1	1	1	1	1	0	0	0
1	2	1	1	1	1	1	1	1	1	1	1	1	1	1	1	1	1	1	1	1	1	1	1	1	1	1	1	1	1	1	1	1	1	1	1	1	1	1	1	1.81599	1.19802	1.06668	1.17689	1.04269	1.05773	0	0	0	0
1	1	1	1	1	1	1	1	1	1	1	1	1	1	1	1	1	1	1	1	1	1	1	1	1	1	1	1	1	1	1	1	1	1	1	1	1	1	1	1	1	1	1	1	1	1	0	0	0	0
1	1	1	1	1	1	1	1	2	1	1	1	1	1	1	1	1	1	1	1	1	1	1	1	1	1	1	1	1	1	1	1	1	1	1	1	1	1	1	1	2	1	1	1	1	1	1	0	0	0
2	1	1	1	1	3	2	1	1	1	1	1	1	1	1	1	1	2	1	1	1	2	2	1	1	1	1	1	1	1	1	1	1	1	1	1	1	1	1	1	3	4	3	1	1	1	1	0	0	0
1	2	2	1	1	1	1	1	1	1	1	1	1	1	1	2	1	1	1	1	1	1	1	2	1	2	1	1	1	1	1	1	1	1	1	1	1	1	1	1	3	2	2	1	1	1	1	0	0	0
1.60692	1.58995	1.14015	1.31535	1.22669	1.53314	1.24245	1.09434	1.0801	1.13278	1.1412	0.992647	1.10536	0.953252	1.23694	1.33522	1.15432	1.28754	1.11745	1.14079	1.22278	1.26353	1.51642	1.28452	1.06764	1.22993	1.10217	1	1.063	1	1	1	1	1	1	1	1	1	1	1	1.81062	1.08072	1.14931	1.35105	0.968711	1.07293	0	0	0	0
1	1	1	1	1	1	1	1	1	1	1	1	1	1	1.20398	1.00361	1.15007	1.04146	1.03637	0.91784	1.08056	1.2417	1.19852	1.161	1.09492	0.975932	1.13728	1	1	1	1	1	1	1	1	1	1	1	1	1	3	1	1	1	1	1	1	0	0	0
1	2	1	1	1	1	1	1	1	1	1	1	1	1	1	1	1	1	1	1	1	1	1	1	1	1	1	1	1	1	1	1	1	1	1	1	1	1	1	1	4	4	1	2	1	1	1	0	0	0
1	1	1.05691	1	1	1	0.978195	1	1	1	1	1	1	1	1	1	1	1	1	1	1	1	1	1	1	1	1.02322	1	1	1	1	1	1	1	1	1	1	1	1	1	3	1.22637	1	1	1	1	1	0	0	0
1	1	1	1	1	1	1	1	1	1	1	1	1	1	1	1	1	1	1	1	1	1	1	1	1	1	1	1	1	1	1	1	1	1	1	1	1	1	1	1	2	1	1	1	1	1	1	0	0	0
2	1	1	1	1	1	1	1	1	1	1	1	1	1	2	2	2	2	2	1	1	1	1	2	1	2	2	1	1	1	1	1	1	1	1	1	1	1	1	1	2	1	1	1	1	1	1	0	0	0
1	1	1	3	1	3	1	1	2	1	1	1	1	1	2	1	1	1	1	1	1	1	1	1	1	1	1	2	1	1	1	1	1	1	1	1	1	1	1	1	3	1	1	1	1	1	0	1	0	0
2	2	2	2	2	2	2	2	2	2	2	2	2	2.00274	2	2	2	2	2	2	2	2	2	2	2	2	2	2	2	2	2	2	2	2	2	2	2	2	2	2	2.31194	1.9362	1.56601	1.6205	1.53479	1.59655	0.516292	0.216005	0.0732042	-0.00664427
3	3	2	3	3	3	3	2	3	1	2	1	1	1	3	3	3	3	3	3	3	3	3	3	2	3	3	2	2	2	2	3	2	2	2	2	2	2	2	2	3.01594	3.05739	2.29954	1.95963	1.14841	1.65765	1	0	0	0
2	1	1	1	1	1	1	1	1	1	1	1	1	2	2	1	1	1	1	1	1	1	1	1	1	1	1	1	1	1	1	1	1	1	1	1	1	1	1	1	4	2	2	1	1	1	1	1	1	0
1	1	1	1	1	1	1	1	1	1	1	1	1	1	1	1	1	1	1	1	1	1	1	1	1	1	1	1	1	1	1	1	1	1	1	1	1	1	1	1	1	1	1	1	1	1	0	0	0	0
2	2	1	1	1	1	1	2	2	1	1	1	1	1	1	1	1	1	1	1	1	1	1	1	1	1	1	1	1	1	1	1	1	1	1	1	1	1	1	1	3	1	1	1	1	1	1	0	0	0
1	1	1	1	1	1	1	1	1	1	1	1	1	1	1	1	1	1	1	1	1	1	1	1	1	1	1	1	1	1	1	1	1	1	1	1	1	1	1	1	3	1	1	1	1	1	1	0	0	0
1	1	1	1	1	1	1	1	1	1	1	1	1	1	1	1	1	1	1	1	1	1	1	1	1	1	1	1	1	1	1	1	1	1	1	1	1	1	1	1	1	1	1	1	1	1	0	0	0	0
1	1	1	1	1	1	2	1	1	1	1	1	1	1	1	1	1	1	1	1	1	1	1	1	1	1	1	1	1	1	1	1	1	1	1	1	1	1	1	1	4	3	2	1	1	1	1	0	0	0
1	2	1	1	1	1	1	3	2	1	1	1	1	1	1	1	1	1	1	1	1	1	1	1	2	1	1	1	2	1	1	1	1	1	1	1	1	1	1	1	2	1	1	1	1	1	1	0	0	0
1	1	1	1	1	1	1	1	1	1	1	1	1	1	1	1	1	1	1	1	1	1	1	1	1	1	1	1	1	1	1	1	1	1	1	1	1	1	1	1	2	1	1	1	1	1	0	0	0	0
1	1	1	1	1	1	1	1	1	1	1	1	1	1	1	1	1	1	1	1	1	1	1	1	1	1	1	1	1	1	1	1	1	1	1	1	1	1	1	1	3	1	1	2	1	1	0	1	0	0
1	3	1	1	1	1	1	1	1	1	1	1	1	1	1	1	1	1	1	1	1	1	1	1	1	1	1	1	1	1	1	1	1	1	1	1	1	1	1	1	4	1	2	1	2	1	1	0	0	0
2	1	1	1	1	1	2	1	1	1	1	1	1	1	1	1	1	1	1	1	1	1	1	1	1	1	1	1	1	1	1	1	1	1	1	1	1	1	1	1	4	2	2	1	1	1	1	0	0	0
3	2	1	4	1	2	2	2	3	1	1	1	1	2	3	3	1	2	1	1	1	2	2	1	1	2	2	2	2	1	1	1	1	1	1	2	2	1	1	1	3	1	3	1	2	1	1	1	0	0
1	1	1	1	1	1	1	1	1	1	1	1	1	1	1	1	1	1	1	1	1	1	1	1	1	1	1	1	1	1	1	1	1	1	1	1	1	1	1	1	3	1	1	1	1	1	1	0	0	0
1.9405	1.80764	1.53844	1.76365	1.53948	1.88271	1.65749	1.44873	1.43195	1.47572	1.49586	1.34572	1.45979	1.38656	1.59996	1.63477	1.5478	1.60034	1.57064	1.60002	1.66464	1.68716	1.90048	1.61467	1.45069	1.61924	1.39001	1.49599	1.44124	1.43692	1.45496	1.50176	1.42455	1.52528	1.42424	1.41059	1.30694	1.29339	1.38151	1.48668	1.72004	1.22361	1.1802	1.43964	1.08936	1.26233	0	0	0	0
1.9409	1.80761	1.53847	1.76381	1.53962	1.88304	1.65753	1.44878	1.43201	1.47585	1.49603	1.3458	1.45991	1.3866	1.60022	1.63485	1.54792	1.60052	1.57063	1.60019	1.66474	1.68727	1.90056	1.61469	1.45075	1.61926	1.38998	1.49613	1.44125	1.43697	1.45505	1.50179	1.4246	1.52531	1.42436	1.41065	1.30707	1.29342	1.38154	1.48678	1.71991	1.22378	1.18016	1.43969	1.0894	1.26242	0	0	0	0
1.9409	1.80761	1.53847	1.76381	1.53962	1.88304	1.65753	1.44878	1.43201	1.47585	1.49603	1.3458	1.45991	1.3866	1.60022	1.63485	1.54792	1.60052	1.57063	1.60019	1.66474	1.68727	1.90056	1.61469	1.45075	1.61926	1.38998	1.49613	1.44125	1.43697	1.45505	1.50179	1.4246	1.52531	1.42436	1.41065	1.30707	1.29342	1.38154	1.48678	1.71991	1.22378	1.18016	1.43969	1.0894	1.26242	0	0	0	0
1.9409	1.80761	1.53847	1.76381	1.53962	1.88304	1.65753	1.44878	1.43201	1.47585	1.49603	1.3458	1.45991	1.3866	1.60022	1.63485	1.54792	1.60052	1.57063	1.60019	1.66474	1.68727	1.90056	1.61469	1.45075	1.61926	1.38998	1.49613	1.44125	1.43697	1.45505	1.50179	1.4246	1.52531	1.42436	1.41065	1.30707	1.29342	1.38154	1.48678	1.71991	1.22378	1.18016	1.43969	1.0894	1.26242	0	0	0	0
1.9409	1.80761	1.53847	1.76381	1.53962	1.88304	1.65753	1.44878	1.43201	1.47585	1.49603	1.3458	1.45991	1.3866	1.60022	1.63485	1.54792	1.60052	1.57063	1.60019	1.66474	1.68727	1.90056	1.61469	1.45075	1.61926	1.38998	1.49613	1.44125	1.43697	1.45505	1.50179	1.4246	1.52531	1.42436	1.41065	1.30707	1.29342	1.38154	1.48678	1.71991	1.22378	1.18016	1.43969	1.0894	1.26242	0	0	0	0
1.9409	1.80761	1.53847	1.76381	1.53962	1.88304	1.65753	1.44878	1.43201	1.47585	1.49603	1.3458	1.45991	1.3866	1.60022	1.63485	1.54792	1.60052	1.57063	1.60019	1.66474	1.68727	1.90056	1.61469	1.45075	1.61926	1.38998	1.49613	1.44125	1.43697	1.45505	1.50179	1.4246	1.52531	1.42436	1.41065	1.30707	1.29342	1.38154	1.48678	1.71991	1.22378	1.18016	1.43969	1.0894	1.26242	0	0	0	0
1.9409	1.80761	1.53847	1.76381	1.53962	1.88304	1.65753	1.44878	1.43201	1.47585	1.49603	1.3458	1.45991	1.3866	1.60022	1.63485	1.54792	1.60052	1.57063	1.60019	1.66474	1.68727	1.90056	1.61469	1.45075	1.61926	1.38998	1.49613	1.44125	1.43697	1.45505	1.50179	1.4246	1.52531	1.42436	1.41065	1.30707	1.29342	1.38154	1.48678	1.71991	1.22378	1.18016	1.43969	1.0894	1.26242	0	0	0	0
1.9409	1.80761	1.53847	1.76381	1.53962	1.88304	1.65753	1.44878	1.43201	1.47585	1.49603	1.3458	1.45991	1.3866	1.60022	1.63485	1.54792	1.60052	1.57063	1.60019	1.66474	1.68727	1.90056	1.61469	1.45075	1.61926	1.38998	1.49613	1.44125	1.43697	1.45505	1.50179	1.4246	1.52531	1.42436	1.41065	1.30707	1.29342	1.38154	1.48678	1.71991	1.22378	1.18016	1.43969	1.0894	1.26242	0	0	0	0
1	1	1	1	1	1	1	1	1	1	1	1	1	1	1	1	1	1	1	1	1	1	1	1	1	1	1	1	1	1	1	1	1	1	1	1	1	1	1	1	3	2	1	1	1	1	1	0	0	1
1.72067	1.65509	1.39694	1.59956	1.3643	1.58123	1.51304	1.49185	1.43777	1.32238	1.38335	1.25679	1.35203	1.30436	1.43749	1.57199	1.37215	1.40197	1.43447	1.50206	1.45442	1.4427	1.63488	1.46867	1.27281	1.49204	1.2619	1.37489	1.38897	1.34236	1.34885	1.37343	1.32621	1.40519	1.33048	1.31647	1.24607	1.25904	1.30988	1.36738	1.78673	1.30069	1.09623	1.35001	1.10235	1.22203	0	0	0	0
1.72067	1.65509	1.39694	1.59956	1.3643	1.58123	1.51304	1.49185	1.43777	1.32238	1.38335	1.25679	1.35203	1.30436	1.43749	1.57199	1.37215	1.40197	1.43447	1.50206	1.45442	1.4427	1.63488	1.46867	1.27281	1.49204	1.2619	1.37489	1.38897	1.34236	1.34885	1.37343	1.32621	1.40519	1.33048	1.31647	1.24607	1.25904	1.30988	1.36738	1.78673	1.30069	1.09623	1.35001	1.10235	1.22203	0	0	0	0
1.72067	1.65509	1.39694	1.59956	1.3643	1.58123	1.51304	1.49185	1.43777	1.32238	1.38335	1.25679	1.35203	1.30436	1.43749	1.57199	1.37215	1.40197	1.43447	1.50206	1.45442	1.4427	1.63488	1.46867	1.27281	1.49204	1.2619	1.37489	1.38897	1.34236	1.34885	1.37343	1.32621	1.40519	1.33048	1.31647	1.24607	1.25904	1.30988	1.36738	1.78673	1.30069	1.09623	1.35001	1.10235	1.22203	0	0	0	0
1.72067	1.65509	1.39694	1.59956	1.3643	1.58123	1.51304	1.49185	1.43777	1.32238	1.38335	1.25679	1.35203	1.30436	1.43749	1.57199	1.37215	1.40197	1.43447	1.50206	1.45442	1.4427	1.63488	1.46867	1.27281	1.49204	1.2619	1.37489	1.38897	1.34236	1.34885	1.37343	1.32621	1.40519	1.33048	1.31647	1.24607	1.25904	1.30988	1.36738	1.78673	1.30069	1.09623	1.35001	1.10235	1.22203	0	0	0	0
1.72067	1.65509	1.39694	1.59956	1.3643	1.58123	1.51304	1.49185	1.43777	1.32238	1.38335	1.25679	1.35203	1.30436	1.43749	1.57199	1.37215	1.40197	1.43447	1.50206	1.45442	1.4427	1.63488	1.46867	1.27281	1.49204	1.2619	1.37489	1.38897	1.34236	1.34885	1.37343	1.32621	1.40519	1.33048	1.31647	1.24607	1.25904	1.30988	1.36738	1.78673	1.30069	1.09623	1.35001	1.10235	1.22203	0	0	0	0
1.72067	1.65509	1.39694	1.59956	1.3643	1.58123	1.51304	1.49185	1.43777	1.32238	1.38335	1.25679	1.35203	1.30436	1.43749	1.57199	1.37215	1.40197	1.43447	1.50206	1.45442	1.4427	1.63488	1.46867	1.27281	1.49204	1.2619	1.37489	1.38897	1.34236	1.34885	1.37343	1.32621	1.40519	1.33048	1.31647	1.24607	1.25904	1.30988	1.36738	1.78673	1.30069	1.09623	1.35001	1.10235	1.22203	0	0	0	0
1.72067	1.65509	1.39694	1.59956	1.3643	1.58123	1.51304	1.49185	1.43777	1.32238	1.38335	1.25679	1.35203	1.30436	1.43749	1.57199	1.37215	1.40197	1.43447	1.50206	1.45442	1.4427	1.63488	1.46867	1.27281	1.49204	1.2619	1.37489	1.38897	1.34236	1.34885	1.37343	1.32621	1.40519	1.33048	1.31647	1.24607	1.25904	1.30988	1.36738	1.78673	1.30069	1.09623	1.35001	1.10235	1.22203	0	0	0	0
1.72067	1.65509	1.39694	1.59956	1.3643	1.58123	1.51304	1.49185	1.43777	1.32238	1.38335	1.25679	1.35203	1.30436	1.43749	1.57199	1.37215	1.40197	1.43447	1.50206	1.45442	1.4427	1.63488	1.46867	1.27281	1.49204	1.2619	1.37489	1.38897	1.34236	1.34885	1.37343	1.32621	1.40519	1.33048	1.31647	1.24607	1.25904	1.30988	1.36738	1.78673	1.30069	1.09623	1.35001	1.10235	1.22203	0	0	0	0
1.72067	1.65509	1.39694	1.59956	1.3643	1.58123	1.51304	1.49185	1.43777	1.32238	1.38335	1.25679	1.35203	1.30436	1.43749	1.57199	1.37215	1.40197	1.43447	1.50206	1.45442	1.4427	1.63488	1.46867	1.27281	1.49204	1.2619	1.37489	1.38897	1.34236	1.34885	1.37343	1.32621	1.40519	1.33048	1.31647	1.24607	1.25904	1.30988	1.36738	1.78673	1.30069	1.09623	1.35001	1.10235	1.22203	0	0	0	0
1.72067	1.65509	1.39694	1.59956	1.3643	1.58123	1.51304	1.49185	1.43777	1.32238	1.38335	1.25679	1.35203	1.30436	1.43749	1.57199	1.37215	1.40197	1.43447	1.50206	1.45442	1.4427	1.63488	1.46867	1.27281	1.49204	1.2619	1.37489	1.38897	1.34236	1.34885	1.37343	1.32621	1.40519	1.33048	1.31647	1.24607	1.25904	1.30988	1.36738	1.78673	1.30069	1.09623	1.35001	1.10235	1.22203	0	0	0	0
1.72067	1.65509	1.39694	1.59956	1.3643	1.58123	1.51304	1.49185	1.43777	1.32238	1.38335	1.25679	1.35203	1.30436	1.43749	1.57199	1.37215	1.40197	1.43447	1.50206	1.45442	1.4427	1.63488	1.46867	1.27281	1.49204	1.2619	1.37489	1.38897	1.34236	1.34885	1.37343	1.32621	1.40519	1.33048	1.31647	1.24607	1.25904	1.30988	1.36738	1.78673	1.30069	1.09623	1.35001	1.10235	1.22203	0	0	0	0
1	1	1	1	1	1	1	1	1	1	1	1	1	1	1	1	1	1	1	1	1	1.10333	1	1	1	1	1	1	1	1	1	1	1	1	1	1	1	1	1	1	1	1	1	1	1	1	0	0	0	0
1	1	1	1	1	1	1	1	1	1	1	1	1	1	1.01609	1.18292	1.01092	1.04195	1.11837	1.14195	1.12049	1.05384	1.23831	1.13445	0.986721	1.15416	0.997335	1.10649	1.13859	1.05815	1.06311	1.09674	1.06096	1.11995	1.06435	1.06657	0.945705	1.01333	1.03482	1.09785	1.63282	1.16343	0.883026	1.17868	0.908892	1.06334	0	0	0	0
2	2	1	2	1	1	1	1	1	1	1	1	1	1	1	1	1	1	1	1	1	1	1	1	1	1	1	1	1	1	1	1	1	1	1	1	1	1	1	1	1	1	1	1	1	1	0	0	0	0
1	1	1	1	1	1	1	1	1	1	1	1	1	1	1	1	1	1	1	1	1	1	1	1	1	1	2	1	1	1	1	1	1	1	1	1	1	1	1	1	2.15879	1.6086	1.24948	1.12507	1.00949	1.04953	0.74356	0.102653	0.0217776	0.0274463
1	1	1	1	1	1	1	1	1	1	1	1	1	1	1	1	1	1	1	1	1	1	1	1	1	1	2	1	1	1	1	1	1	1	1	1	1	1	1	1	2.15879	1.6086	1.24948	1.12507	1.00949	1.04953	0.74356	0.102653	0.0217776	0.0274463
1	1	1	1	1	1	1	1	1	1	1	1	1	1	1	1	1	1	1	1	1	1	1	1	1	1	1	1	1	1	1	1	1	1	1	1	1	1	1	1	3	2	1	1	1	1	1	1	0	0
2	2	1	2	1	1	1	1	1	1	1	1	1	1	2	1	1	1	1	1	1	1	1	2	2	1	1	2	1	1	1	1	1	1	1	1	1	1	1	1	3	1	1	1	1	1	1	0	0	0
1	1	1	1	1	1	1	1	1	1	1	1	1	1	1	1	1	1	1	1	1	1	1	1	1	1	1	1	1	1	1	1	1	1	1	1	1	1	1	1	2	1	1	1	1	1	1	0	0	0
2	2	1	1	1	1	1	2	1	1	1	1	1	1	1	1	1	1	1	1	1	1	1	1	1	1	1	1	1	1	1	1	1	1	1	1	1	1	1	1	1	1	1	1	1	1	0	0	0	0
1	1	1	1	1	1	1	1	1	1	1	1	1	1	1	1	1	1	1	1	1	1	1	1	1	1	1	1	1	1	1	1	1	1	1	1	1	1	1	1	4	2	1	1	1	1	1	0	0	0
3	3	1	3	1	2	2	1	2	1	1	1	1	2	1	1	1	1	1	3	1	1	2	1	1	1	1	1	1	1	1	1	1	1	1	1	1	1	1	1	4	3	2	1	1	1	1	0	0	1
2	2	2	2	2	2	2	2	2.65646	2	2	2	2	2	2	2	2	2	2	2	2	2	2	2	2	2	2	2	2	2	2	2	2	2	2	2	2	2	2	2	1	1	1	1	1	1	0	0	0	0
1	1	1	1	1	1	1	1	1	1	1	1	1	1	2	2	2	1	1	1	1	1	1	2	1	1	1	1	1	1	1	1	1	1	1	1	1	1	1	1	2.095	1.72165	0.993639	1.29276	1.0009	1.23109	0.840069	0.10902	0.0466125	-0.00309184
1	1	1	1	1	1	1	1	1	1	1	1	1	1	1	1	1	1	1	1	1	1	1	1	1	1	1	1	1	1	1	1	1	1	1	1	1	1	1	1	1	1	1	1	1	1	0	0	0	0
1	1	1	1	1	1	1	1	3	1	1	1	1	1	1	1	1	1	1	1	1	1	1	1	1	1	1	1	1	1	1	1	1	1	1	1	1	1	1	1	2.35524	1.45336	1.10831	1.1425	0.851077	0.942766	0.713547	0.123789	0.00134956	0.0622256
1	1	1	1	1	1	1	1	1	1	1	1	1	1	1	1	1	1	1	1	1	1	1	1	1	1	1	1	1	1	1	1	1	1	1	1	1	1	1	1	1	1	1	1	1	1	0	0	0	0
1	1	1	1	1	1	1	1	1	1	1	1	1	1	1	1	1	1	1	1	1	1	1	1	1	1	1	1	1	1	1	1	1	1	1	1	1	1	1	1	1	1	1	1	1	1	0	0	0	0
1	1	1	1	1	1	1	1	1	1	1	1	1	1	1	1	1	1	1	1	1	1	1	1	1	1	1	1	1	1	1	1	1	1	1	1	1	1	1	1	1	1	1	1	1	1	0	0	0	0
1	1	1	1	1	1	1	1	1	1	1	1	1	1	1	1	1	1	1	1	1	1	1	1	1	1	1	1	1	1	1	1	1	1	1	1	1	1	1	1	1	1	1	1	1	1	0	0	0	0
1	1	1	1	1	1	1	1	1	1	1	1	1	1	1	1	1	1	1	1	1	1	1	1	1	1	1	1	1	1	1	1	1	1	1	1	1	1	1	1	1	1	1	1	1	1	0	0	0	0
2	3	1	5	1	1	1	1	1	1	1	1	1	1	2	2	1	1	1	1	1	1	1	1	1	1	1	1	1	1	1	1	1	1	1	1	1	1	1	1	1	1	1	1	1	1	0	0	0	0
1	1	1	1	1	1	1	1	1	1	1	1	1	1	2	2	1	1	1	1	1	1	1	2	1	1	1	1	1	1	1	1	1	1	1	1	2	1	1	1	1	2	3	1	1	2	1	1	0	0
2	1	1	1	1	1	1	1	1	1	1	1	1	1	1	1	1	1	1	1	1	1	1	1	1	1	1	1	1	1	1	1	1	1	1	1	1	1	1	1	2	1	1	1	1	1	0	0	0	0
1	1	1	1	1	1	1	1	1	1	1	1	1	1	1	1	1	1	1	1	1	1	1	1	1	1	1	1	1	1	1	1	1	1	1	1	1	1	1	1	2	1	1	1	1	1	1	0	0	0
1	2	1	3	1	1	3	1	1	1	1	1	1	1	3	2	3	2	1	1	1	1	2	3	1	1	1	1	1	1	1	1	1	1	1	1	1	1	1	1	2	3	1	1	1	1	1	0	0	0
1	4	1	1	1	1	1	1	2	1	1	1	1	1	1	1	1	1	1	1	1	1	1	1	1	1	1	1	1	1	1	1	1	1	1	1	1	1	1	1	5	1	2	1	1	1	1	0	0	0
1	1	1	1	1	1	1	1	1	1	1	1	1	1	1	1	1	1	1	1	1	1	1	1	1	1	1	1	1	1	1	1	1	1	1	1	1	1	1	1	4	3	1	1	1	1	1	0	0	0
1	1	1	1	1	1	1	1	1	1	1	1	1	1	1	1	1	1	1	1	1	1	1	1	1	1	1	1	1	1	1	1	1	1	1	1	1	1	1	1	2	1	1	1	1	1	0	1	0	0
2	2	1	4	1	1	1	1	1	1	1	1	1	1	1	1	1	1	1	1	1	1	1	1	1	1	1	1	1	1	1	1	1	1	1	1	1	1	1	1	2.27965	1.39688	1.46017	1.00189	1.35287	1.11477	0.648888	0.101244	0.0599982	-0.00471768
1	3	1	1	1	1	2	1	1	1	1	1	1	1	1	1	1	1	1	1	1	1	1	1	1	1	1	1	1	1	1	1	1	1	1	1	1	1	1	1	4	1	1	1	1	1	0	0	0	1
1	1	1	1	1	1	1	1	1	1	1	1	1	1	1	1	1	1	1	1	1	1	1	1	1	1	1	1	1	1	1	1	1	1	1	1	1	1	1	1	3	1	1	1	1	1	1	1	0	0
1	1	1	1	1	1	1	1	2	1	1	1	1	1	1	1	1	1	1	1	1	1	1	1	1	1	1	1.0052	1	1.0089	0.993439	0.9877	0.977655	1.01032	1.00582	1.01199	1.02818	1.01769	1.05678	1.03768	2.26949	1.48346	1.12233	1.10504	0.940899	0.979994	0.722503	0.118947	0.0207225	0.0497758
1	1	1	1	1	1	1	1	2	1	1	1	1	1	1	1	1	1	1	1	1	1	1	1	1	1	1	1	1	1	1	1	1	1	1	1	1	1	1	1	2.26086	1.48016	1.11312	1.10736	0.930581	0.981287	0.714603	0.113662	0.0139127	0.0489054
1	1	1	1	1	1	1	2	1	1	1	1	1	1	1	1	1	1	1	1	1	1	1	1	1	1	1	1	1	1	1	1	1	1	1	1	1	1	1	1	4	1	1	1	1	1	1	0	0	0
1	1	1	3	1	1	1	1	2	1	1	1	1	1	1	1	1	1	1	1	1	1	1	2	1	1	1	1	1	1	1	1	1	1	1	1	1	1	1	1	1	1	1	1	1	1	0	0	0	0
1	2	1	2	1	1	1	2	1	1	1	1	1	1	2	1	1	1	1	1	1	1	1	1	1	1	1	1	1	1	1	1	1	1	1	1	1	1	1	1	2.08288	1.53952	1.32243	1.08578	1.15411	1.04347	0.84591	0.160102	0.0642838	-0.0468431
3	3	1	1	2	1	1	1	1	1	1	1	1	1	1	2	1	1	1	1	1	2	2	1	1	1	1	1	1	1	1	1	0.942769	1	1	1	1	1	1	1	2.69578	1.5006	1.62076	1.63427	1.31742	1.23427	0.758417	0.285076	-0.00684045	0.0904233
3	3	1	3	1	1	3	1	1	1	1	1	1	1	3	2	2	2	2	2	2	2	2	2	2	2	2	1	1	1	1	1	1	1	1	1	1	1	1	1	1	1	2	2	2	1	1	0	0	0
1	2	1	1	1	1	1	1	1	1	1	1	1	1	1	1	1	1	1	1	1	1	1	1	1	1	1	1	1	1	1	1	1	1	1	2	1	1	1	1	2.40416	1.74672	1.21882	1.07641	1.08797	1.11469	0.797081	0.204209	0.0615214	-0.00106326
1	1	1	1	1	1	1	1	1	1	1	1	1	1	1	1	1	1	1	1	1	1	1	1	1	1	1	1	1	1	1	1	1	1	1	1	1	1	1	1	2	2	1	1	1	1	1	0	0	0
3	3	2	3	2	3	3	2	2	2	2	2	2	2	2	2	2	1	1	2	1	1	1	2	1	2	1	1	1	2	1	1	1	1	1	1	3	2	2	2	3.48835	2.34289	2.36803	1.74785	1.92725	1.52797	1.15052	0.1015	0.152125	0.251135
1.49866	1.5563	1.11203	1.37723	1.17732	1.21654	1.30416	1.28	1.2509	1.05672	1.11073	1.08522	1.08595	1.11211	1.28098	1.26488	1.17236	1.16081	1.12588	1.14882	1.13002	1.12792	1.16399	1.19183	1.10522	1.12712	1.178	1.10618	1.10592	1.07501	1.07516	1.06245	1.06896	1.08646	1.0669	1.06287	1.09267	1.07933	1.07557	1.10418	2.35108	1.6313	1.28331	1.22607	1.11701	1.11543	0.756218	0.134141	0.0384158	0.0385259
1.49866	1.5563	1.11203	1.37723	1.17732	1.21654	1.30416	1.28	1.2509	1.05672	1.11073	1.08522	1.08595	1.11211	1.28098	1.26488	1.17236	1.16081	1.12588	1.14882	1.13002	1.12792	1.16399	1.19183	1.10522	1.12712	1.178	1.10618	1.10592	1.07501	1.07516	1.06245	1.06896	1.08646	1.0669	1.06287	1.09267	1.07933	1.07557	1.10418	2.35108	1.6313	1.28331	1.22607	1.11701	1.11543	0.756218	0.134141	0.0384158	0.0385259
1.49866	1.5563	1.11203	1.37723	1.17732	1.21654	1.30416	1.28	1.2509	1.05672	1.11073	1.08522	1.08595	1.11211	1.28098	1.26488	1.17236	1.16081	1.12588	1.14882	1.13002	1.12792	1.16399	1.19183	1.10522	1.12712	1.178	1.10618	1.10592	1.07501	1.07516	1.06245	1.06896	1.08646	1.0669	1.06287	1.09267	1.07933	1.07557	1.10418	2.35108	1.6313	1.28331	1.22607	1.11701	1.11543	0.756218	0.134141	0.0384158	0.0385259
1.49866	1.5563	1.11203	1.37723	1.17732	1.21654	1.30416	1.28	1.2509	1.05672	1.11073	1.08522	1.08595	1.11211	1.28098	1.26488	1.17236	1.16081	1.12588	1.14882	1.13002	1.12792	1.16399	1.19183	1.10522	1.12712	1.178	1.10618	1.10592	1.07501	1.07516	1.06245	1.06896	1.08646	1.0669	1.06287	1.09267	1.07933	1.07557	1.10418	2.35108	1.6313	1.28331	1.22607	1.11701	1.11543	0.756218	0.134141	0.0384158	0.0385259
1.49866	1.5563	1.11203	1.37723	1.17732	1.21654	1.30416	1.28	1.2509	1.05672	1.11073	1.08522	1.08595	1.11211	1.28098	1.26488	1.17236	1.16081	1.12588	1.14882	1.13002	1.12792	1.16399	1.19183	1.10522	1.12712	1.178	1.10618	1.10592	1.07501	1.07516	1.06245	1.06896	1.08646	1.0669	1.06287	1.09267	1.07933	1.07557	1.10418	2.35108	1.6313	1.28331	1.22607	1.11701	1.11543	0.756218	0.134141	0.0384158	0.0385259
1.49866	1.5563	1.11203	1.37723	1.17732	1.21654	1.30416	1.28	1.2509	1.05672	1.11073	1.08522	1.08595	1.11211	1.28098	1.26488	1.17236	1.16081	1.12588	1.14882	1.13002	1.12792	1.16399	1.19183	1.10522	1.12712	1.178	1.10618	1.10592	1.07501	1.07516	1.06245	1.06896	1.08646	1.0669	1.06287	1.09267	1.07933	1.07557	1.10418	2.35108	1.6313	1.28331	1.22607	1.11701	1.11543	0.756218	0.134141	0.0384158	0.0385259
1.49866	1.5563	1.11203	1.37723	1.17732	1.21654	1.30416	1.28	1.2509	1.05672	1.11073	1.08522	1.08595	1.11211	1.28098	1.26488	1.17236	1.16081	1.12588	1.14882	1.13002	1.12792	1.16399	1.19183	1.10522	1.12712	1.178	1.10618	1.10592	1.07501	1.07516	1.06245	1.06896	1.08646	1.0669	1.06287	1.09267	1.07933	1.07557	1.10418	2.35108	1.6313	1.28331	1.22607	1.11701	1.11543	0.756218	0.134141	0.0384158	0.0385259
1.49866	1.5563	1.11203	1.37723	1.17732	1.21654	1.30416	1.28	1.2509	1.05672	1.11073	1.08522	1.08595	1.11211	1.28098	1.26488	1.17236	1.16081	1.12588	1.14882	1.13002	1.12792	1.16399	1.19183	1.10522	1.12712	1.178	1.10618	1.10592	1.07501	1.07516	1.06245	1.06896	1.08646	1.0669	1.06287	1.09267	1.07933	1.07557	1.10418	2.35108	1.6313	1.28331	1.22607	1.11701	1.11543	0.756218	0.134141	0.0384158	0.0385259
1.49866	1.5563	1.11203	1.37723	1.17732	1.21654	1.30416	1.28	1.2509	1.05672	1.11073	1.08522	1.08595	1.11211	1.28098	1.26488	1.17236	1.16081	1.12588	1.14882	1.13002	1.12792	1.16399	1.19183	1.10522	1.12712	1.178	1.10618	1.10592	1.07501	1.07516	1.06245	1.06896	1.08646	1.0669	1.06287	1.09267	1.07933	1.07557	1.10418	2.35108	1.6313	1.28331	1.22607	1.11701	1.11543	0.756218	0.134141	0.0384158	0.0385259
2	1	1	1	1	1	1	2	2	1	1	1	1	1	1	1	1	1	1	1	1	1	1	1	1	1	1	1	1	1	1	1	1	1	1	1	1	1	1	1	2	1	1	1	1	1	1	0	0	0
1	2	1	1	1	1	1	1	2	1	1	1	1	1	1	1	1	1	1	1	1	1	1	1	1	1	1	1	1	1	1	1	1	1	1	1	1	1	1	1	2.45106	1.55596	1.2651	1.17572	1.01665	1.00956	0.791805	0.141354	0.021373	0.0440291
1	1	1	1	1	1	1	2	1	1	1	1	1	1	1	1	1	1	1	1	1	1	1	1	1	1	1	1	1	1	1	1	1	1	1	1	1	1	1	1	2	1	1	1	1	1	1	0	0	0
1	1	1	1	1	1	1	1	1	1	1	1	1	1	1	1	1	1	1	1	1	1	1	1	1	1	1	1	1.00375	1	1	1	1	1	1	1	1	1	1	1	2.16632	1.50702	1.1178	1.07222	1.00989	1.02023	0.715472	0.103354	0.0264724	0.0354286
1	1	1	1	1	1	1	1	1	1	1	1	1	1	1	1	1	1	1	1	1	1	1	1	1	1	1	1	1	1	1	1	1	1	1	1	1	1	1	1	2.16648	1.50695	1.11794	1.07221	1.01008	1.01981	0.715659	0.103535	0.0264758	0.0355852
1	1	1	1	1	1	1	1	1	1	1	1	1	1	1	1	1	1	1	1	1	1	1	1	1	1	1	1	1	1	1	1	1	1	1	1	1	1	1	1	2.16648	1.50695	1.11794	1.07221	1.01008	1.01981	0.715659	0.103535	0.0264758	0.0355852
1	1	1	1	1	1	1	1	1	1	1	1	1	1	1	1	1	1	1	1	1	1	1	1	1	1	1	1	1	1	1	1	1	1	1	1	1	1	1	1	2.16648	1.50695	1.11794	1.07221	1.01008	1.01981	0.715659	0.103535	0.0264758	0.0355852
1	1	1	1	1	1	1	1	1	1	1	1	1	1	1	1	1	1	1	1	1	1	1	1	1	1	1	1	1	1	1	1	1	1	1	1	1	1	1	1	2.16648	1.50695	1.11794	1.07221	1.01008	1.01981	0.715659	0.103535	0.0264758	0.0355852
1	1	1	1	1	1	1	1	1	1	1	1	1	1	1	1	1	1	1	1	1	1	1	1	1	1	1	1	1	1	1	1	1	1	1	1	1	1	1	1	2.16648	1.50695	1.11794	1.07221	1.01008	1.01981	0.715659	0.103535	0.0264758	0.0355852
1	1	1	1	1	1	1	1	1	1	1	1	1	1	1	1	1	1	1	1	1	1	1	1	1	1	1	1	1	1	1	1	1	1	1	1	1	1	1	1	2.16648	1.50695	1.11794	1.07221	1.01008	1.01981	0.715659	0.103535	0.0264758	0.0355852
1	1	1	1	1	1	1	1	1	1	1	1	1	1	1	1	1	1	1	1	1	1	1	1	1	1	1	1	1	1	1	1	1	1	1	1	1	1	1	1	2.16648	1.50695	1.11794	1.07221	1.01008	1.01981	0.715659	0.103535	0.0264758	0.0355852
1	1	1	1	1	1	1	1	1	1	1	1	1	1	1	1	1	1	1	1	1	1	1	1	1	1	1	1	1	1	1	1	1	1	1	1	1	1	1	1	2.16648	1.50695	1.11794	1.07221	1.01008	1.01981	0.715659	0.103535	0.0264758	0.0355852
1	1	1	1	1	1	1	1	1	1	1	1	1	1	1	1	1	1	1	1	1	1	1	1	1	1	1	1	1	1	1	1	1	1	1	1	1	1	1	1	2.16648	1.50695	1.11794	1.07221	1.01008	1.01981	0.715659	0.103535	0.0264758	0.0355852
1	1	1	1	1	1	1	1	1	1	1	1	1	1	1	1	1	1	1	1	1	1	1	1	1	1	1	1	1	1	1	1	1	1	1	1	1	1	1	1	2.16648	1.50695	1.11794	1.07221	1.01008	1.01981	0.715659	0.103535	0.0264758	0.0355852
1	1	1	1	1	1	1	1	1	1	1	1	1	1	1	1	1	1	1	1	1	1	1	1	1	1	1	1	1	1	1	1	1	1	1	1	1	1	1	1	2.16648	1.50695	1.11794	1.07221	1.01008	1.01981	0.715659	0.103535	0.0264758	0.0355852
1	1	1	1	1	1	1	1	1	1	1	1	1	1	1	1	1	1	1	1	1	1	1	1	1	1	1	1	1	1	1	1	1	1	1	1	1	1	1	1	2.16648	1.50695	1.11794	1.07221	1.01008	1.01981	0.715659	0.103535	0.0264758	0.0355852
1	1	1	1	1	1	1	1	1	1	1	1	1	1	1	1	1	1	1	1	1	1	1	1	1	1	1	1	1	1	1	1	1	1	1	1	1	1	1	1	2.16648	1.50695	1.11794	1.07221	1.01008	1.01981	0.715659	0.103535	0.0264758	0.0355852
1	1	1	1	1	1	1	1	1	1	1	1	1	1	1	1	1	1	1	1	1	1	1	1	1	1	1	1	1	1	1	1	1	1	1	1	1	1	1	1	2.16648	1.50695	1.11794	1.07221	1.01008	1.01981	0.715659	0.103535	0.0264758	0.0355852
1	1	1	1	1	1	1	1	1	1	1	1	1	1	1	1	1	1	1	1	1	1	1	1	1	1	1	1	1	1	1	1	1	1	1	1	1	1	1	1	2.16648	1.50695	1.11794	1.07221	1.01008	1.01981	0.715659	0.103535	0.0264758	0.0355852
1	1	1	1	1	1	1	1	1	1	1	1	1	1	1	1	1	1	1	1	1	1	1	1	1	1	1	1	1	1	1	1	1	1	1	1	1	1	1	1	2.16648	1.50695	1.11794	1.07221	1.01008	1.01981	0.715659	0.103535	0.0264758	0.0355852
1	1	1	1	1	1	1	1	1	1	1	1	1	1	1	1	1	1	1	1	1	1	1	1	1	1	1	1	1	1	1	1	1	1	1	1	1	1	1	1	2.16648	1.50695	1.11794	1.07221	1.01008	1.01981	0.715659	0.103535	0.0264758	0.0355852
1	1	1	1	1	1	1	1	1	1	1	1	1	1	1	1	1	1	1	1	1	1	1	1	1	1	1	1	1	1	1	1	1	1	1	1	1	1	1	1	2.16648	1.50695	1.11794	1.07221	1.01008	1.01981	0.715659	0.103535	0.0264758	0.0355852
1	1	1	1	1	1	1	1	1	1	1	1	1	1	1	1	1	1	1	1	1	1	1	1	1	1	1	1	1	1	1	1	1	1	1	1	1	1	1	1	2.16648	1.50695	1.11794	1.07221	1.01008	1.01981	0.715659	0.103535	0.0264758	0.0355852
1	1	1	1	1	1	1	1	1	1	1	1	1	1	1	1	1	1	1	1	1	1	1	1	1	1	1	1	1	1	1	1	1	1	1	1	1	1	1	1	2.16648	1.50695	1.11794	1.07221	1.01008	1.01981	0.715659	0.103535	0.0264758	0.0355852
1	1	1	1	1	1	1	1	1	1	1	1	1	1	1	1	1	1	1	1	1	1	1	1	1	1	1	1	1	1	1	1	1	1	1	1	1	1	1	1	2.16648	1.50695	1.11794	1.07221	1.01008	1.01981	0.715659	0.103535	0.0264758	0.0355852
1	1	1	1	1	1	1	1	1	1	1	1	1	1	1	1	1	1	1	1	1	1	1	1	1	1	1	1	1	1	1	1	1	1	1	1	1	1	1	1	2.16648	1.50695	1.11794	1.07221	1.01008	1.01981	0.715659	0.103535	0.0264758	0.0355852
1	1	1	1	1	1	1	1	1	1	1	1	1	1	1	1	1	1	1	1	1	1	1	1	1	1	1	1	1	1	1	1	1	1	1	1	1	1	1	1	2.16648	1.50695	1.11794	1.07221	1.01008	1.01981	0.715659	0.103535	0.0264758	0.0355852
1	1	1	1	1	1	1	1	1	1	1	1	1	1	1	1	1	1	1	1	1	1	1	1	1	1	1	1.01304	1	1	1	1	1	1	1	1	1	1	1	1	2.16419	1.50422	1.11623	1.0702	1.01028	1.01873	0.71508	0.102889	0.0260006	0.0356604
1	1	1	1	1	1	1	1	1	1	1	1	1	1	1	1	1	1	1	1	1	1	1	1	1	1	1	1	1	1	0.994441	1	1	1	1	1	1	1	1	1	2.16717	1.50499	1.11887	1.0721	1.01033	1.02033	0.716015	0.102555	0.025942	0.0353891
1	1	1	1	1	1	1	1	1	1	1	1	1	1	1	1	1	1	1	1	1	1	1	1	1	1	1	1	1	1	1	1	1	1	1	1	1	1	1	1	4	2	1	1	1	1	1	0	0	0
1	1	1	1	1	1	1	1	1	1	1	1	1	1	1	1	1	1	1	1	1	1	1	1	1	1	1	1	1	1	1	1	1	1	1	1	1	1	1	1	2	1	1	1	1	1	1	0	0	0
2.35137	2.29945	1.91621	2.28817	1.8416	2.02524	2.15324	2.02635	2.07282	1.71312	1.87262	1.78443	1.81458	1.84856	2.12958	2.19976	1.99015	1.98261	1.98634	2.08836	2.01387	2.01386	2.0888	2.07673	1.968	1.96007	1.97387	2	2	2	2	1.83524	1.83547	1.9709	1.81306	1.78176	1.91375	1.7862	1.8174	1.95892	2.41803	2.08867	1.65016	1.66207	1.46582	1.5362	0.607439	0.256777	0.0899074	0.0340321
1	1	1	1	1	1	1	1	1	1	1	1	1	1	1	1	1	1	1	1	1	1	1	1	1	1	1	1	1	1	1	1	1	1	1	1	1	1	1	1	2	1	1	1	1	1	1	0	0	0
2	2	1	1	1	2	1	2	1	1	1	1	1	1	1	1	1	1	1	1	1	1	1	1	1	1	1	1	1	1	1	1	1	1	1	1	1	1	1	1	2.59466	1.61564	1.28345	1.14319	1.11243	0.978587	0.833514	0.148052	0.0523665	0.022334
1	3	2	1	1	1	1	1	1	1	1	1	1	1	1	2	2	1	1	3	1	1	1	1	1	2	1	1	1	1	1	1	1	1	1	1	1	1	2	1	2	2	3	2	2	1	1	1	1	0
4	3	1	3	1	1	1	3	3	1	3	3	3	3	2	2	2	2	2	2	2	2	2	2	2	2	2	1	1	1	1	1	1	1	1	1	1	1	1	1	2.1872	2.18746	1.56334	1.59637	1.18643	1.16229	1.0793	0.231516	-0.00302708	-0.100641
1	1	1	1	1	1	1	1	1	1	1	1	1	1	1	1	1	1	1	1	1	1	1	2	1	1	1	1	1	1	1	1	1	1	1	1	1	1	1	1	2	1	2	1	1	1	1	0	0	0
1	1	1	1	1	1	1	1	2	1	1	1	1	1	1	1	1	1	1	1	1	1	1	1	1	1	1	1	1	1	1	1	1	1	1	1	1	1	1	1	3	2	1	1	1	1	1	0	0	0
1	1	1	1	1	1	1	1	1	1	1	1	1	1	1	1	1	1	1	1	1	1	1	1	1	1	1	1	1	1	1	1	1	1	1	1	1	1	1.00202	0.964092	2	1	2	1	1	1	1	0	0	0
3	3	1	3	2	2	2	2	3	1	1	1	2	2	2	2	3	1	1.70336	2	2	3	3	1	1	2	2	1	1	1	1	1	2	3	1.29074	1	1	1	1	1	2	2	2	2	1	1	1	0	0	0
1	1.14733	1	1	1	1	1	1	1	1	1	1	1	1	1	1	1	1	1	1	1	1.02425	1	1	1	1	1	1	1	1	1	1	1	1	1	1	1	1	1	1	2	1.09723	1	1	1	1	1	0	0	0
1	1	1	1	1	1	1	1	1	1	1	1	1	1	1	1	1	1	1	1	1	1	1	1	1	1	1	1	1	1	1	1	1	1	1	1	1	1	1	1	2	1	1	1	1	1	1	0	0	0
1	2	1	1	1	1	1	2	2	1	2	1	1	1	3	1	1	1	1	1	1	1	1	1	1	1	1	2	1	1	1	1	1	1	1	1	1	1	1	1	1	1	1	2	1	1	1	0	0	0
3	3	1	1	1	1	1	1	1	1	1	1	1	1	1	1	1	1	1	1	1	1	1	1	1	1	1	1	1	1	1	1	1	1	1	1	1	1	1	1	2	1	1	1	1	1	1	0	0	0
1	2	1	1	1	1	2	1	1	1	1	1	1	1	1	1	1	1	1	1	1	1	1	1	1	1	1	1	1	1	1	1	1	1	1	1	1	1	1	0.991951	2.53438	1.75455	1.401	1.25763	1.17827	1.19847	0.8173	0.102381	0.0382892	0.0850748
1	3	1	1	1	1	1	1	1	1	1	1	1	1	1	1	1	1	1	1	1	1	1	1	1	1	1	1	1	1	1	1	1	1	1	1	1	1	1	1	2.54688	1.65855	1.42189	1.20893	1.18222	1.07636	0.870062	0.158918	0.0413964	0.0258326
1	1	1	1	1	1	1	1	1	1	1	1	1	1	1	1	1	1	1	1	1	1	1	1	1	1	1	1	1	1	1	1	1	1	1	1	1	1	1	1	1	1	1	1	1	1	0	0	0	0
1	1	1	1	1	1	1	1	1	1	1	1	1	1	1	1	1	1	1	1	1	1	1	1	1	1	1	2	1	1	1	1	1	1	1	1	1	1	1	1	2	1	1	1	1	1	1	0	0	0
1	1	1	1	1	1	1	1	1	1	1	1	1	1	1	1	1	1	1	1	1	1	1	1	1	1	1	1	1	1	1	1	1	1	1	1	1	1	1	1	3	1	1	1	1	1	1	0	0	0
1	1	1	1	1	1	1	1	1	1	1	1	1	1	2	2	2	2	2	2	2	2	2	2	2	2	2	1	1	1	1	1	1	1	1	1	1	1	1	1	3	2	1	1	1	1	1	0	0	0
3	2	1	3	1	1	1	1	1	1	1	1	1	1	2	2	1	1	1	1	1	1	1	1	1	1	1	1	1	1	1	1	1	1	1	1	1	1	1	1	2.40092	1.47821	1.44491	1.26686	1.35245	1.23467	0.710836	0.154549	0.0553633	0.0424779
2	1	1	1	1	1	1	1	1	1	1	1	1	1	1	1	1	1	1	1	1	1	1	1	1	1	1	1	1	1	1	1	1	1	1	1	1	1	1	1	2.34645	1.53951	1.1666	1.11517	1.07439	1.02564	0.70287	0.107721	0.0162201	0.0508698
1	1	1	1	1	1	1	2	1	1	1	1	1	2	1	1	1	1	1	1	1	1	1	1	1	1	1	1	1	1	1	1	1	1	1	1	1	1	1	1	2	3	1	1	1	1	1	0	0	0
1	1	1	1	1	1	1	2	1	1	1	1	1	1	1	1	1	1	1	1	1	1	1	1	1	1	1	1	1	1	1	1	1	1	1	1	1	1	1	1	2.48729	1.40096	0.992874	0.803465	1.01877	1.00006	1	0	0	0
1	1	1	1	1	1	1	1	1	1	1	1	1	1	1	2	1	1	1	1	1	1	1	1	1	1	1	1	1	1	1	1	1	1	1	1	1	1	1	1	2.033	1.43256	1.06386	1.23835	1.03449	1.16864	0.682759	0.0992204	0.0417151	0.062809
1	1	1	1	1	1	1	1	1	1	1	1	1	1	1	2	1	1	1	1	1	1	1	1	1	1	1	1	1	1	1	1	1	1	1	1	1	1	1	1	2.033	1.43256	1.06386	1.23835	1.03449	1.16864	0.682759	0.0992204	0.0417151	0.062809
1	1	1	1	1	1	1	2	1	1	1	1	1	1	1	1	1	1	1	1	1	1	1	1	1	1	1	1	1	1	1	1	1	1	1	1	1	1	1	1	1.98923	1.48619	1.08592	1.08264	1.0289	1.00938	0.748528	0.101758	0.0422301	-0.0128466
1	1	1	1	1	1	1	2	1	1	1	1	1	1	1	1	1	1	1	1	1	1	1	1	1	1	1	1	1	1	1	1	1	1	1	1	1	1	1	1	1.98923	1.48619	1.08592	1.08264	1.0289	1.00938	0.748528	0.101758	0.0422301	-0.0128466
2	3	2	2	1	2	2	2	1	1	1	1	1	1	3	3	3	1	1	1	2	2	1	1	1	1	1	1	2	1	2	1	1	1	1	1	1	1	1	1	2	2	2	1	1	1	1	0	0	0
1	2	1	1	1	1	1	1	1	1	1	1	1	1	1	1	1	1	2	1	1	1	1	1	1	1	1	1	1	1	1	1	1	1	1	1	1	1	1	1	4	2	1	1	1	1	1	0	0	0
1	1	1	1	1	1	1	1	1	1	1	1	1	1	1	1	1	1	1	1	1	1	1	1	1	1	1	1	1	1	1	1	1	1	1	1	1	1	1	1	2	1	1	1	1	1	1	0	0	0
1	1	1	1	1	1	1	1	1	1	1	1	1	1	1	1	1	1	1	1	1	1	1	1	1	1	1	1	1	1	1	1	1	1	1	1	1	1	1	1	1	1	1	1	1	1	0	0	0	0
1	1	1	1.14974	1	1	1	1	1	1	1	1	1	1	1	1	1	1	1	1	1	1	1	1	1	1	1	1	1	1	1	1	1	1	1	1	1	1	1	1	1	1	1	1	1	1	0	0	0	0
1	1	1	1	1	1	1	1	2	1	1	1	1	1	1	1	1	1	1	1	1	1	1	1	1	1	1	1	1	1	1	1	1	1	1	1	1	1	1	1	3	1	1	1	1	1	1	0	0	0
3	2	1	2	1	3	2	2	1	1	2	1	1	1	1.82748	1.73024	1.57944	1.69371	1.4493	1.34308	1.53661	1.48013	1.89159	1.65382	1.12024	1.38915	1.19582	1.21514	1.18688	1.17481	1.12711	1.21654	1.06857	1.12074	1.06488	1.06153	0.947694	1.13454	1.07823	1.10829	2.05847	1.19677	1.21063	1.40561	1.02408	1.25892	0	0	0	0
1	1	1	1	1	1	1	1	1	1	1	1	1	1	2	1	1	1	1	1	1	1	1	1	1	1	1	1	1	1	1	1.02389	1	1	1	1	1	1	1	1	2	3	1	2	1	2	1	0	0	0
3	2	1	2	1	2	1	2	2	1	1	1	1	1	2	1	1	1	1	1	1	2	1	1	1	1	2	1	1	1	1	1	1	1	1	1	1	1	1	1	4	3	2	2	1	1	1	1	0	0
2	1	1	2	1	1	2	2	2	1	1	1	1	2	1	1	1	1	1	1	1	1	1	1	1	1	1	1	1	1	1	1	1	1	1	1	1	1	1	1	2	1	1	1	1	1	1	0	0	0
2	1	1	1	1	1	1	1	1	1	1	1	1	1	1	1	1	1	1	1	1	1	1	1	1	1	1	1	1	1	1	1	1	1	1	1	1	1	1	1	1	1	1	1	1	1	0	0	0	0
2	2	1	2	1	1	3	1	1	1	1	1	1	1	2	2	1	1	1	1	1	1	1	2	1	1	1	1	1	1	1	1	1	1	1	1	1	1	1	1	3	3	1	1	1	1	1	0	0	0
1	1	1	1	1	1	1	1	1	1	1	1	1	1	1	1	1	1	1	1	1	1	1	1	1	1	1	1	1	1	1	1	1	1	1	1	1	1	1	1	2	1	1	1	1	1	1	0	0	0
1	5	1	1	1	1	1	1	1	1	1	1	1	1	1	1	1	1	1	1	1	1	1	1	1	1	1	1	1	1	1	1	1	1	1	1	1	1	1	1	2.92727	1.81015	1.72584	1.34565	1.35435	1.13292	1.02447	0.214302	0.0563171	0.01608
1	1	1	1	1	1	1	1	1	1	1	1	1	1	1	1	1	1	1	1	1	1	1	1	1	1	1	1	1	1	1	1	1	1	1	1	1	1	1	1	2	2	1	1	1	1	1	0	0	0
1	1	1	1	1	1	1	1	1	1	1	1	1	1	1	1	1	1	1	1	1	1	1	1	1	1	1	1	1	1	1	1	1	1	1	1	1	1	1	1	2	2	1	1	1	1	1	1	0	0
2	1	1	1	1	1	1	1	1	1	1	1	1	1	1	1	1	1	1	1	1	1	1	1	1	1	1	1	1	1	1	1	1	1	1	1	1	1	1	1	2	2	2	2	1	1	1	1	0	0
2	1	1	1	1	1	1	1	1	1	1	1	1	1	1	1	1	1	1	1	1	1	1	1	1	1	1	1	1	1	1	1	1	1	1	1	1	1	1	1	3	2	1	1	1	1	1	0	0	0
1	3	1	2	1	1	1	1	1	1	1	1	1	1	1	2	1	1	1	1	1	1	1	1	1	1	1	1	1	1	1	1	1	1	1	1	1	1	1	1	3	2	2	1	1	1	1	1	0	0
2	1	1	1	1	1	1	1	1	1	1	1	1	1	1	1	1	1	1	1	1	1	1	1	1	1	1	1	1	1	1	1	1	1	1	1	1	1	1	1	4	4	2	2	1	1	1	0	0	0
3	3	1	2	1	2	1	3	3	1	1	1	1	1	1	1	1	1	1	1	1	1	1	1	1	1	1	1	1	1	1	1	1	1	1	1	1	1	1	1	2	1	1	1	1	1	1	0	0	0
1	1	1	1	1	1	1	1	1	1	1	1	1	1	1	1	1	1	1	1	1	1	1	1	1	1	1	1	1	1	1	1	1	1	1	1	1	1	1	1	3	3	1	1	1	1	1	0	0	0
1	3	1	1	1	1	3	1	1	1	1	1	1	1	1	2	1	1	1	1	1	1	1	1	1	1	3	1	1	1	1	1	1	1	1	1	1	1	1	1	3	2	2	2	2	2	1	0	0	0
2	1	1	1	1	1	1	2	1	1	1	1	1	1	1	1	1	1	1	1	1	1	1	1	1	1	1	1	1	1	1	1	1	1	1	1	1	1	1	1	2	2	1	1	1	1	1	0	0	0
1	1	1	1	1	1	1	1	1	1	1	1	1	1	2	1	1	1	2	1	1	1	1	1	1	1	1	1	1	1	1	1	1	1	1	1	1	1	1	1	2	4	1	2	1	1	1	0	0	0
1	2	1	1	1	1	1	1	1	1	1	1	1	1	1	1	1	1	1	1	1	1	1	1	1	1	1	1	1	1	1	1	1	1	1	1	1	1	1	1	2	1	2	1	2	1	1	0	0	0
3	4	2	3	2.13569	1	3	2	3	2	2	2	2	2	3	3	3	2	3	2.4404	2	2	2	2	2	2	2	2	2	2	2	2	1.97431	2	2	2	2	2	2	2	3	3	2	2	2	2.01883	1	0	0	0
5	1	2	4	1	1	2	3	1	1	1	1	1	3	3	1	3	2	3	2	3	3	2	3	2	2	2	2	2	1	1	1.27888	1	1	1	1	1	1	1	2	1	1	1	1	1	1	1	0	0	0
3.41683	4	3	3	2	3	3	3	3	3	3	3	3	4	3	3	3	3	3	3	4	3	3	3	3.23365	3.11716	3.32765	3	3	3	3	3	3	3.32102	3	2.76909	3	2.96576	3	4	2.69356	2.4315	1.98629	2.15196	1.97924	2.11711	0.430334	0.375905	0.119612	-0.0440749
1	1	1	1	1	1	1	1	1	1	1	1	1	1	3	3	3	2	3	3	1	1	1	1	1	1	1	1	1	1	1	1	1	1	1	1	1	1	1	1	2	1	1	1	1	1	1	0	0	0
1	1	1	1	1	1	1	2	1	1	1	1	1	1	1	1	1	1	1	1	1	1	1	1	1	1	1	3	2	2	2	1	1	1	1	1	1.02605	1	1	1	1.49266	1.30508	0.897405	0.696039	1.0704	0.835261	0.531398	0.129576	-0.00252138	0.0700828
1	2	1	1	1	1	1	1	2	1	1	1	1	1	1	1	1	1	1	1	1	1	1	1	1	1	1	1	1	1	1	1	1	1	1	1	1	1	1	1	3	2	1	1	1	1	1	0	0	0
1	1	1	1	1	1	1	1	1	1	1	1	1	1	2	2	1	1	1	1	1	2	2	2	2	1	2	1	1	1	1	1	1	1	1	1	1	1	1	1	1	2	1	1	1	1	1	1	0	0
2	2	1	1	1	2	1	2	2	1	1	1	1	1	1	1	1	1	1	1	1	1	1	1	1	1	1	1	1	1	1	1	1	1	1	1	1	1	1	1	4	2	1	1	1	1	1	0	0	0
1	1	1	1	1	1	1	1	1	1	1	1	1	1	1	1	1	1	1	1	1	1	1	1	1	1	1	1	1	1	1	1	1	1	1	1	1	1	1	1	3	2	1	1	1	1	1	0	0	0
2	1	1	1	1	1	1	1	1	1	1	1	1	1	1	1	1	1	1	1	1	1	1	1	1	1	1	1	1	1	1	1	1	1	1	1	1	1	1	1	1.2046	1	1	1	1	1	0	0	0	0
1	1	1	1	1	1	1	1	1	1	1	1	1	1	1	1	1	1	1	1	1	1	1	1	1	1	1	1	1	1	1	1	1	1	1	1	1	1	1	1	2	1	1	1	1	1	1	0	0	0
1	1	1	1	1	1	1	1	1	1	1	1	1	1	1	1	1	1	1	1	1	1	1	1	1	1	1	1	1	1	1	1	1	1	2	1	1	1	1	1	2	1	1	1	1	1	0	0	0	0
1	1	1	1	1	1	1	1	1	1	1	1	1	1	1	1	1	1	1	1	1	1	1	1	1	1	1	1	1	1	1	1	1	1	1	1	1	1	1	1	1	1	1	1	1	1	0	0	0	0
1	1	1	1	1	1	1	1	1	1	1	1	1	1	2	2	1	1	1	1	1	1	1	1	1	1	1	1	1	1	1	1	1	1	1	1	1	1	0.998045	1	3	1	1	1	1	1	1	0	0	0
1	1	1	1	1	1	1	1	1	1	1	1	1	1	1	1	1	1	1	1	1	1	1	1	1	3	1	1	1	1	1	1	1	1	1	1	1	1	1	1	2	1	1	1	1	1	0	0	0	0
1	1	1	1	1	1	1	1	1	1	1	1	1	1	1	1	1	1	1	1	1	1	1	1	1	1	1	1	1	1	1	1	1	1	1	1	1	1	1	1	2	1	1	1	1	1	1	0	0	0
1	1	1	1	1	1	1	1	1	1	1	1	1	1	1	2	1	1	1	1	1	1	1	1.34917	1	1	1	1	1	1	1	1	1	1	1	1	1	1	1	1	2	1	1	1	1	1	1	0	0	0
1	1	1	1	1	1	1	1	1	1	1	1	1	1	1	1	1	1	1	1.01645	1	1	1	1	1	1	1	1	1	1	1	1	1	1	1	1	1	1	1	1	3	1	1	1	1	1	1	0	0	0
2	2	1	1	1	1	1	2	1	1	1	1	1	1	1	1	1	1	1	1	1	1	1	1	1	1	1	1	1	1	1	1	1	1	1	1	1	1	1	1	2	2	2	2	1.39871	1.30687	1	0	0	0
1	1	1	1	1	1	1	1	1	1	1	1	1	1	1	1	1	1	1	1	1	1	1	1	1	1	1	1	1	1	1	1	1	1	1	1	1	1	1	1	1	3	1	1	1	1	1	0	0	0
1	1	1	1	1	1	1	1	1	1	1	1	1	1	1	1	1	1	1	1	1	1	1	1	1	1	1	1	1	1	1	1	1	1	1	1	1	1	1	1	2	2	1	1	1	1	0	0	1	0
2	2	1	2	1	1	2	1	1	1	1	1	1	1	1	2	2	2	2	1	1	1	1	1	1	1	1	1	1	1	1	1	1	1	1	1	1	1	1	1	3	2	1	1	1	1	1	0	0	0
1	1	1	1	1	1	1	1	1	1	1	1	1	1	1	1	1	1	1	1	1	1	1	1	1	1	1	1	1	1	1	1	1	1	1	1	1	1	1	1	2	1	1	1	1	1	1	0	0	0
1	1	1	1	1	1	1	1	1	1	1	1	1	1	1	1	1	1	1	1	1	1	1	1	1	1	1	1	1	1	1	1	1	1	1	1	1	1	1	1	2	1	1	1	1	1	1	1	0	0
1	1	1	1	1	1	1	1	1	1	1	1	1	1	2	1	1	1	1	1	1	1	1	1	1	1	1	1	1	1	1	1	1	1	1	1	1	1	1	1	2	1	1	1	1	1	1	0	0	0
2	4	1	2	1	1	3	2	2	1	1	2	2	2	1	1	1	1	1	1	1	1	1	1	1	1	1	1	1	1	1	1	1	1	1	1	1	1	1	1	2.26358	1.08856	1	1	1	1	1	0	0	0
3	1	1	1	1	1	2	1	1	1	1	1	1	1	1	1	1	1	1	1	3	1	1	1	1	1	1	1	1	1	1	1	1	1	1	1	1	1	1	1	3	3	2	2	1	1	1	0	0	0
1	2	1	1	1	1	2	2	2	1	1	1	1	2	2	1	1	1	1	1	1	1	1	1	1	1	1	1	1	1	1	1	1	1	1	1	1	1	1	1	3	3	2	1	1	1	1	0	0	0
1	1	1	1	1	1	1	1	1	1	1	1	1	1	1	1	1	1	1	1	1	1	1	1	1	1	1	1	1	1	1	1	1	1	1	1	1	1	1	1	1	1	1	1	1	1	0	0	0	0
1	1	1	1	1	1	1	1	1	1	1	1	1	1	1	1	1	1	1	1	1	1	1	1	1	1	1	1	1	1	1	1	1	1	1	1	1	1	1	1	1	1	1	2	1	1	1	0	0	0
1	1	1	1	1	1	1	1	1	1	1	1	1	1	1	1	1	1	1	1	1	1	1	1	1	1	1	1	1	1	1	1	1	1	1	1	1	1	1	1	2	1	1	1	1	1	1	0	0	0
1	3	1	1	1	1	1	1	1	1	1	1	1	1	1	1	1	1	1	1	1	1	1	1	1	1	1	1	1	1	1	1	1	1	1	1	1	1	1	1	2	1	1	1	1	1	1	0	0	0
2	5	1	3	1	1	4	1	1	1	1	1	1	1	1	2	1	1	1	1	1	1	1	1	1	1	1	1	1	1	1	1	1	1	1	1	1	1	1	1	3.3357	2.13514	2.20313	1.78401	1.81432	1.77852	0.962625	0.105733	0.0983352	0.187492
2	1	1	1	1	1	1	2	2	1	1	1	1	1	1	1	1	1	1	1	1	1	1	1	1	1	1	1	1	1	1	1	1	1	1	1	1	1	1	1	1	2	1	1	1	1	1	0	0	0
2	2	2	2	2	2	2	2	2	2	2	2	2	2	2	2	2	2	2	2	2	2	2	2	2	2	2	2	2	2	2	2	2	2	1.99767	2	2	2	2	2	2	2	1	1	1	1	1	0	0	0
1	1	1	1	1	1	2	1	1	1	1	1	1	1	1	1	1	1	1	1	1	1	1	1	1	1	2	1	1	1	1	1	1	1	1	1	1	1	1	1	1	3	1	1	1	1	1	0	0	0
1	2	1	1	1	1	2	2	2	1	1	1	1	1	1	1	1	1	1	2	2	1	1	1	1	1	1	1	1	1	1	1	1	1	1	1	1	1	1	1	2	2	1	2	1	1	0	1	0	0
2	2	3	2	2	2	2	2	2	2	2	2	2	2	2	2	2	2	2	2.5758	3	3	3	3	2	3	2	2	3	3	4	3	2	3	3	4	3	2	3	3	1.47328	3.44111	1.85351	1.71465	1.43924	1.62724	0.180939	0.756432	0.28498	-0.00290264
3	1	1	2	1	1	2	1	2	1	2	1	1	1	2	2	2	1	1	2	1	1	2	2	1	1	2	1	1	1	1	1	1	1	1	1	1	1	1	1	3	3	1	1	1	1	1	0	0	0
1	1	1	1	1	1	1	2	2	1	3	1	1	1	1	3	1	1	1	1	1	1	2	1	1	1	1	1	1	1	1	1	1	1	1	1	1	1	3	1	1	1	1	1	1	1	1	0	0	0
2	1	1	1	1	1	1	1	1	1	1	1	1	1	1	1	1	1	1	1	1	1	1	1	1	1	1	1	1	1	1	1	1	1	1	1	1	1	1	1	2	2	1	1	1	1	1	0	0	0
2	1	1	1	1	1	1	2	1	1	1	1	1	1	1	1	1	1	1	1	1	1	1	1	1	1	1	1	1	1	1	1	1	1	1	1	1	1	1	1	4	3	2	1	2	1	1	1	1	0
2	2	1	1	1	1	1	1	1	1	1	1	1	1	1	1	1	1	1	1	1	1	1	1	1	1	1	1	1	1	1	1	1	1	1	1	1	1	1	1	2	2	1	1	1	1	1	1	0	0
1	1	1	1	1	1	1	1	1	1	1	1	1	1	1	1	1	1	1	1	1	1	1	1	1	1	0.908259	1	1	1	1	1	1	1	1	1	1	1	1	1	2	1	1	1	1	1	1	0	0	0
1	2	1	1	1	1	1	1	1	1	1	1	1	1	2	2	1	1	1	1	1	1	1	1	1	1	1	1	1	1	1	1	1	1	1	1	1	1	1	1	2	3	2	1	1	1	1	0	0	0
1	1	1	1	1	1	1	1	1	1	1	1	1	1	1	1	1	1	1	1	1	1	1	1	1	1	1	1	1	1	1	1	1	1	1	1	1	1	1	1	2	2	1	1	1	1	1	1	0	0
1	1	1	1	1	1	1	1	1	1	1	1	1	1	1	1	1	1	1	1	1	1	1	1	1	1	1	1	1	1	1	1	1	1	1	1	1	1	1	1	2	2	1	1	1	1	1	0	0	0
1	1	1	1	1	1	1	1	1	1	1	1	1	1	1	1	1	1	1	1	1	1	1	1	1	1	1	1	1	1	1	1	1	1	1	1	1	1	1	1	1	1	1	1	1	1	0	0	0	0
1	1	1	1	1	1	1	1	1	1	1	1	1	1	1	2	1	1	1	1	1	1	1	1	1	1	1	1	1	1	1	1	1	1	1	1	1	1	1	1	2	1	1	1	1	1	1	0	0	0
1	1	1	1	1	1	1	1	3	1	1	1	1	1	1	1	1	1	1	1	1	1	1	1	1	1	1	1	1	1	1	1	1	1	1	1	1	1	1	1	1	1	1	1	1	1	0	0	0	0
2	1	1	1	1	1	1	2	1	1	1	1	1	1	1	1	1	1	1	1	1	1	1	1	1	1	1	1	1	1	1	1	1	1	1	1	1	1	1	1	1	2	1	1	1	1	1	0	0	0
1	1	1	1	1	1	1	1	1	1	1	1	1	1	1	1	1	1	1	1	1	1	1	1	1	1	1	1	1	1	1	1	1	1	1	1	1	1	1	1	2	2	1	1	1	1	1	0	0	0
1	1	1	1	1	1	1	1	1	1	1	1	1	1	1	1	1	1	1	1	1	1	1	1	1	1	1	1	1	1	1	1	1	1	1	1	1	1	1	1	3	1	1	1	1	1	1	0	0	0
2	1	1	2	1	1	1	2	2	1	2	1	1	1	2	1	1	1	1	1	2	1	1	1	1	1	2	3	1	1	2	1	2	2	2	1	1	1	2	2	1	1	1	1	1	1	0	0	0	0
1	2	1	1	1	1	2	2	2	1	2	1	1	2	1	1	1	1	1	1	1	1	1	1	1	1	1	1	1	1	1	1	1	1	1	1	1	1	1	1	2	1	1	1	1	1	1	0	0	0
2	1	1	1	1	1	1	2	1	1	1	1	1	2	1	1	1	1	1	1	1	1	1	1	1	1	1	1	1	1	1	1	1	1	1	1	1	1	1	1	3	1	1	1	1	1	1	0	0	0
3	3	1	2	1	2	2	2	2	1	2	1	2	2	1	2	2	1	2	1	1	1	1	1	2	2	2	1	1	1	0.939115	1	1	1	1	1	2	1	2	1	2	2	1	1	1	1	1	0	0	0
2	1	1	1	1	1	1	1	1	1	1	1	1	1	1	1	1	1	1	1	1	1	1	1	1	1	1	1	1	1	1	1	1	1	1	1	1	1	1	1	1	2	1	1	1	1	0	1	0	0
2	3	2	2	2	2	2	2	2	1	1	2	2	3	1	1	1	1	1	1	1	1	1	1	1	3	2	1	1	1	1	1	1	1	1	1	1	1	2	2	2	3	1	2	1	1	1	0	0	0
2	1	1	1	1	1	1	1	1	1	1	1	1	1	1	1	1	1	1	1	1	1	1	1	1	1	1	1	1	1	1	1	1	1	1	1	1	1	1	1	1	1	1	1	1	1	0	0	0	0
1	1	1	1	1	1	1	1	1	1	1	1	1	1	1	1	1	1	1	1	1	1	1	1	1	1	1	1	1	1	1	1	1	1	1	1	1	1	1	1	1	2	1	1	1	1	1	0	0	0
1	1	1	1	1	1	1	1	1	1	1	1	1	1	1	1	1	1	1	1	1	1	1	1	1	1	1	1	1	1	1	1	1	1	1	1	1	1	1	1	1	1	1	1	1	1	0	0	0	0
1	2	1	2	1	1	1	1	1	1	1	1	1	1	2	2	1	2	1	1	1	2	1	1	1	1	1	1	1	1	1	1	1	1	1	1	1	1	1	1	2	2	2	2	1	2	1	1	1	0
1	1	1	1	1	1	1	1	1	1	1	1	1	1	1	1	1	1	1	1	1	1	2	1	1	1	1	1	1	1	1	1	1	1	1	1	1	1	1	1	3	1	1	2	1	1	1	0	0	0
2	1	1	1	1	1	1	1	1	1	1	1	1	1	2	1	1	1	1	1	1	1	1	1	1	1	1	1	1	1	1	1	1	1	1	1	1	1	1	1	3	1	1	1	1	1	1	0	0	0
2	1	3	1	1	2	1	3	1	1	1	1	2	1	1	1	1	1	1	1	1	1	1	1	1	1	1	1	1	1	1	1	1	1	1	1	1	1	1	1	4	3	1	1	1	1	1	0	0	0
1	1	1	1	1	1	1	1	1	1	1	1	1	1	1	1	1	1	1	1	1	1	1	1	1	1	1	1	1	1	1	1	1	1	2	1	1	1	1	1	3	1	1	1	1	1	1	1	0	0
1	1	1	1	1	1	1	1	1	1	1	1	1	1	1	1	1	1	1	1	1	1	1	1	1	1	1	1	1	1	1	1	1	1	1	1	1	1	1	1	4	2	1	1	1	1	0	0	0	0
1	1	1	1	1	1	1	1	1	1	1	1	1	1	2	2	1	1	1	1	1	1	1	1	1	1	1	1	1	1	1	1	1	1	1	1	1	1	1	1	3	1	1	1	1	1	1	0	0	0
1	1	1	1	1	1	1	1	1	1	1	1	1	1	1	1	1	1	1	1	1	1	1	1	1	1	1	1	1	1	1	1	1	1	1	1	1	1	1	1	4	1	1	1	1	1	1	0	0	0
1	2	1	1	1	1	1	2	1	1	1	1	1	1	1	1	1	1	1	1	1	1	1	1	1	1	1	1	1	1	1	1	1	1	1	1	1	1	1	1	4	3	3	2	1	1	1	0	0	0
1	4	1	1	1	1	1	2	1	1	1	1	1	1	1	1	1	1	1	1	1	1	1	1	1	1	1	1	1	1	1	1	1	1	1	1	1	1	1	1	2	1	1	1	1	1	1	0	0	0
2	3	1	1	1	1	1	2	2	1	1	1	1	1	1	1	1	1	1	1	1	1	1	2	1	1	1	1	1	1	1	1	1	1	1	1	1	1	1	1	2	3	1	1	1	1	1	1	0	0
4	4	4	4	4	4	4	4	4	4	4	4	4	4	4	4	4	4	4	4	4	4	4	4	4	4	4	4	4	4	4	4	4	4	4	4	4	4	4	4	3	3	1.4926	0.986458	1.50216	0.814864	0	1	0	0
1	1	1	1	1	1	1	1	1	1	1	1	1	1	1	1	1	1	1	1	1	1	1	1	1	1	1	1	1	1	1	1	1	1	1	1	1	1	1	1	3	1	1	1	1	1	1	0	0	0
1	2	1	1	1	1	1	1	1	1	1	1	1	1	1	1	1	1	1	1	1	1	1	1	1	1	1	1	1	1	1	1	1	1	1	1	1	1	1	1	1	1	2	1	1	1	1	0	0	0
3	2	1	2	1	1	1	1	1	1	1	1	1	1	2	3	3	2.62174	1	1	1	1	1	2	2	1	2	2	2	1	1	1	1	1	1	1	2	1	1	1	2	2	1	1	1	1	1	0	0	0
1	2	1	1	1	1	1	1	1	1	1	1	1	1	1	1	1	1	1	1	1	1	1	1	1	1	1	1	1	1	1	1	1	1	1	1	1	1	1	1	2	1	1	1	1	1	1	0	0	0
1	1	1	1	1	1	1	1	1	1	1	1	1	1	1	1	1	1	1	1	1	1	1	1	1	1	1	1	1	1	1	1	1	1	1	1	1	1	1	1	2	2	1	1	1	1	1	0	0	0
1	1	1	1	1	1	2	1	1	1	1	1	1	1	1	2	1	1	1	1	1	1	1	2	1	2	2	1	1	1	1	1	1	1	1	1	1	1	1	1	1	2	1	1	1	1	0	0	0	0
1	2	1	1	1	1	1	1	1	1	1	1	1	1	1	1	1	1	1	1	1	1	1	1	1	1	1	1	1	1	1	1	1	1	1	1	1	1	1	1	3	1	1	1	1	1	1	0	0	0
1	1	1	1	1	1	1	1	1	1	1	1	1	1	1	1	1	1	1	1	1	1	1	1	1	1	1	1	1	1	1	1	1	1	1	1	1	1	1	1	3	1	2	1	1	1	1	0	0	0
1	1	1	1	1	1	1	1	1	1	1	1	1	1	1	1	1	1	1	1	1	1	1	1	1	1	1	1	1	1	1	1	1	1	1	1	1	1	1	1	3	1	1	1	1	1	1	0	0	0
1	2	0.868083	1	1	1	2	1	1	1	1	1	1	1	1	1	1	1	1	1	1	1	1	1	1	1	1	1	1	1	1	1	1	1	1	1	1	1	1	1.07921	1	2	1	1	1	1	1	0	0	0
1	1	1	1	1	1	1	1	1	1	1	1	1	1	1	1	1	1	1	1	1	1	1	1	1	1	1	1	1	1	1	1	1	1	1	1	1	1	1	1	1	1	1	1	1	1	0	0	0	0
1	1	1	1	1	1	1	1	1	1	1	1	1	1	1	1	1	1	1	1	1	1	1	1	1	1	1	1	1	1	1	1	1	1	1	1	1	1	1	1	1	1	1	1	1	0.595787	0	0	0	0
1	1	1	1	1	1	1	1	1	1	1	1	1	1	1	1	1	1	1	1	1	1	1	1	1	1	1	1	1	1	1	1	1	1	1	1	1	1	1	1	2	2	1	1	1	1	1	0	0	0
1	2	1	1	1	1	1	1	1	1	1	1	1	1	2	1	1	1	1	1	1	1	1	1	1	1	1	1	1	1	1	1	1	1	1	1	1	1	1	1	1	2	1	1	1	1	1	0	0	0
1	2	1	1	1	1	1	1	1	1	1	1	1	1	1	1	1	1	1	1	1	1	1	1	1	1	1	1	1	1	1	1	1	1	1	1	1	1	1	1	1	1	1	1	1	1	1	0	0	0
3	3	2	4	2	4	2	2	1	1	3	3	2	2	1	1	1	1	1	3	4	1	2	3	1	1	1	1	1	1	1	1	3	3	1	1	1	3	1	1	5	1	1	3	1	2	1	0	0	0
2	1	1	1	1	1	1	1	2	1	1	1	1	1	1	1	1	1	1	1	1	1	1	1	1	1	1	1	1	1	1	1	1	1	1	1	1	1	1	1	3	1	1	1	1	1	1	1	0	0
1	1	1	1	1	1	1	1	1	1	1	1	1	1	1	1	1	1	1	1	1	1	1	1	1	1	1	2	1	1	1	1	1	1	1	1	1	1	1	1	2	1	1	1	1	1	1	0	0	0
2	3	2	3	3	3	3	3	4	3	2	3	3	4	3	3	2	2	2	3	3	4	4	3	3	3	2	2	2	3	3	3	4	4	4	3	3	2	2	2	2	2	3	4	3	2	1	0	0	0
2	3	1	2	1	1	2	1	2	1	1	1	1	1	1	1	1	1	1	1	1	1	1	1	1	1	1	1	1	1	1	1	1	1	1	1	1	1	1	1	1	1	1	1	1	1	0	0	1	0
1	1	1	2	1	1	1	1	1	1	1	1	1	1	1	1	1	1	1	1	1	1	1	1	1	1	1	1	1	1	1	1	1	1	1	1	1	1	1	1	3	1	1	1	2	1	1	0	0	0
1	2	1	1	1	1	1	1	1	1	1	1	1	1	1	1	1	1	1	1	1	1	1	1	1	1	1	1	1	1	1	1	1	1	1	1	1	1	1	1	2	1	1	1	1	1	1	0	0	0
2	3	2	2	2	3	3	3	3	2	2	3	2	2	2	2	2	2	3	2	1	2	2	2	2	2	1	2	3	1	1	1	1	1	1	1	1	1	1	1	2	2	1	1	1	1	1	0	0	0
3	4	2	4	2	1.94799	2	1	1	1	1	1	1	1	1	1	1	1	1	1	1	1	1	1	1	3	1	1	1	1	1	1	1	1	1	1	1	1	1	1	3	1	1	1	1	1	1	0	0	0
1	1	1	1	1	1	1	1	1	1	1	1	1	1	1	1	1	1	1	1	1	1	1	1	1	1	1	1	1	1	1	1	1	1	1	1	1	1	1	1	2	2	1	1	1	1	1	0	0	0
1	1	1	1	1	1	1	1	1	1	1	1	1	1	1	1	1	1	1	1	1	1	1	1	1	1	1	1	1	1	1	1	1	1	1	1	1	1	1	1	3	3	1	1	1	1	1	0	0	0
1	1	1	1	1	1	1	1	1	1	1	1	1	1	1	1	1	1	1	1	1	1	1	1	1	1	1	1	1	1	1	1	1	1	1	1	1	1	1	1	1	1	1	1	1	1	0	0	0	0
2	1	1	1	1	1	1	1	2	1	1	1	1	1	1	1	1	1	1	1	1	1	1	1	1	1	1	2	1	1	1	1	1	1	1	1	1	2	1	1	4	1	1	1	1	1	1	0	0	0
1	2	1	1	1	1	1	1	1	1	1	1	1	1	1	1	1	1	1	1	1	1	1	1	1	1	1	1	1	1	1	1	1	1	1	1	1	1	1	1	3	3	1	1	1	1	1	0	0	0
1	1	1	1	1	1	1	1	1	1	1	1	1	1	1	1	1	1	1	1	1	1	1	1	1	1	1	1	1	1	1	1	1	1	1	1	1	1	1	1	3	2	1	1	1	1	1	0	0	0
1	1	1	1	1	1	1	1	1	1	1	1	1	1	1	1	1	1	1	1	1	1	1	1	1	1	1	1	1	1	1	1	1	1	1	1	1	1	1	1	1	1	1	1	1	1	0	0	0	0
3	2	1	1	1	3	1	2	2	1	1	1	1	1	2	2	3	2	3	2	3	2	3	3	2	2	2	2	2	2	1	1	1	1	1	1	1	1	1	1	2	1	1	1	1	1	1	0	0	0
1	1	1	1	1	1	1	1	1	1	1	1	1	2	1	1	1	1	1	1	1	1	1	1	1	1	1	1	1	1	1	1	1	1	1	1	1	1	1	1	3	3	1	1	1	1	1	1	0	0
2	2	2	2	2	2	2	2	2	2	2	2	2	2	2	2	2	2	2	2	2	2	2	2	2	3	2	2	2	2	2	2	2	2	2	2	2	2	2	2	1	1	1	1	1	1	0	0	0	0
1	4	1	1	1	1	2	1	1	1	1	1	1	1	1	3	1	1	1	1	1	1	1	1	1	1	1	1	1	1	1	1	1	1	1	1	1	1	1	1	4	2	1	2	1	2	1	0	0	0
1	2	1	1	1	1	1	2	2	1	1	1	2	1	1	1	1	1	1	1	2	1	1	1	1	2	1	2	2	1	1	1	1	1	1	1	1	1	2	2	1	1	1	1	1	1	0	0	0	0
2	1	1	1	1	1	1	1	1	1	1	1	1	1	1	1	1	1	1	1	1	1	1	1	1	1	1	2	1	1	1	1	1	1	1	1	1	1	1	1	2	1	1	1	1	1	1	0	0	0
4	3	2	2	2	2	3	1	1	1	1	1	1	1	2	2	2	2	2	2	2	2	2	2	2	2	2	1	1	1	1	1	1	1	1	1	1	1	1	1	3	2	4	2	3	2	1	1	0	0
1	1	1	1	1	1	1	1	1	1	1	1	1	1	1	1	1	1	1	1	1	1	1	1	1	1	1	1	2	1	1	1	1	1	1	1	1	1	1	2	4	3	3	2	1	1	1	0	0	1
2	2	2	2	3	3	3	1	1	2	2	3	3	3	3	2	2	2	2	3	2	2	2	2	2	2	2	2	2	2	2	2	3	2	2.41935	2	2	2	2	2	2	2.7615	2	2.87032	2	2.19757	1	0	0	0
3	2	1	1	1	1	3	1	1	1	1	1	1	1	1	1	1	1	1	1	1	1	1	1	1	1	1	1	1	1	1	1	1	1	1	1	1	1	1	1	4	2	2	1	1	1	1	0	0	0
2	1	1	1	1	1	1	1	1	1	1	1	1	1	1	1	1	1	1	1	1	1	1	1	1	1	1	1	1	1	1	1	1	1	1	1	1	1	1	1	4	1	1	1	1	1	1	0	0	0
1	1	1	1	1	1	1	1	1	1	1	1	1	1	1	1	1	1	1	1	1	1	1	1	1	1	1	1	1	1	1	1	1	1	1	1	1	1	1	1	3	2	1	1	1	1	1	0	0	0
2	3	1	1	1	1	1	1	1	1	1	1	1	1	1	1	1	3	1	2	1	1	1	2	1	1	2	1	1	1	1	1	1	1	1	1	2	1	1	1	3	4	1	1	1	1	1	0	0	0
2	1	1	1	1	1	1	3	3	1	1	1	1	1	1	1	1	1	1	1	1	1	1	1	1	1	1	1	1	1	1	1	1	1	1	1	1	1	1	1	2	1	1	1	1	1	1	0	0	0
1	1	1	1	1	1	1	1	1	1	1	1	1	1	1	1	1	1	1	1	1	1	1	1	1	1	1	1	1	1	1	1	1	1	1	1	1	1	1	1	1	1	1	1	1	1	0	0	0	0
1	1	1	1	1	1	1	1	1	1	1	1	1	1	1	1	3	3	1	1	1	1	1	1	1	1	1	1	1	1	1	1	1	1	1	1	1	1	1	1	3	1	2	1	2	1	1	0	0	0
2	1	1	1	1	1	1	2	3	1	1	1	0.938968	1	2	1	1	1	1	2	1	1	1	1	1	1	1	1	1	1	1	1	1	2	1	1	0.973222	1	1	1	2	2	1	2	1	1	1	0	0	0
2	2	1	2	1	1	2	3	3	2	2	2	2	3	2	2	2	2	2	2	2	2	2	1	1	1	1	2	3	2	3	1	2	2	2	3	1	2	2	2	3	2	1	1	1	1	0	1	0	0
1	1	1	1	1	1	1	1	1	1	1	1	1	1	1	1	1	1	1	1	1	1	1	1	1	1	1	1	1	1	1	1	1	1	1	1	1	1	1	1	2	1	1	1	1	1	1	0	0	0
3	3	1	3	1	3	2	2	2	2	1	1	1	1	1	1	1	1	1	1	1	1	1	1	1	1	1	1	1	1	1	1	1	1	1	1	1	1	1	1	3	2	2	2	1	1	1	1	0	0
1	1	1	1	1	1	1	1	1	1	1	1	1	1	1	1	1	1	1	1	1	1	1	1	1	1	2	1	1	1	1	1	1	1	1	1	1	1	1	1	1	1	1	1	1	1	0	0	0	0
1	1	1	1	1	1	1	1	1	1	1	1	1	1	1	1	1	1	1	1	1	1	1	1	1	1	1	1	1	1	1	1	1	1	1	1	1	1	1	1	1	1	1	1	1	1	0	0	0	0
1	1	1	1	1	1	1	1	1	1	1	1	1	1	1	1	1	1	1	1	1	1	1	1	1	1	1	1	1	1	1	1	1	1	1	1	1	1	1	1	4	2	1	1	1	1	1	1	0	0
2	1	1	1	1	1	2	3	1	1	1	1	1	1	2	1	1	2	1	1	1	1	1	1	1	1	1	1	1	2	1	1	1	1	1	1	1	2	1	1	3	2	1	2	1	1	1	0	0	0
1	1	1	1	1	1	1	1	1	1	1	1	1	1	1	1	1	1	1	1	1	1	1	1	1	1	1	1	1	1	1	1	1	1	1	1	1	1	1	1	1	1	1	1	1	1	0	0	0	0
1	1	1	1	1	1	1	1	1	1	1	1	1	1	1	1	1	1	1	1	1	1	1	1	1	1	1	1	1	1	1	1	1	1	1	1	1	1	1	1	2	2	1	1	1	1	1	0	0	0
1	1	1	1	1	1	1	1	1	1	1	1	1	1	2	1	1	1	2	1	1	1	1	1	1	1	1	1	1	1	1	1	1	1	1	1	1	1	1	1	3	2	1	2	1	2	1	0	0	0
1	1	1	1	1	1	1	1	1	1	1	1	1	1	1	1	1	1	1	1	1	1	1	1	1	1	1	1	1	1	1	1	1	1	1	1	1	1	1	1	3	1	1	1	1	1	1	0	0	0
3	1	1	1	1	2	2	1	1	1	1	1	1	1	2	2	2	1	1	1	1	1	1	1.56635	1	1	1	1	1	1	1	1	1	1	1	1	1	1	1	1	4	4	1	1	1	1	1	0	0	0
2	2	1	1	1	1	1	2	1	1	1	1	1	1	1	1	1	1	1	1	1	1	1	1	1	1	1	1	1	1	1	1	1	1	1	1	1	1	1	1	3	2	1	1	1	1	1	0	0	0
1	1	1	1	1	1	1	1	1	1	1	1	1	1	1	1	1	1	1	1	1	1	1	1	1	1	1	2	1	1	1	1	1	1	1	1	1	1	1	1	1	1	1	1	1	1	0	0	0	0
2	2	1	2	2	2	2	3	2	1	1	2	3	2	2	2	2	2	2	2	2	2	2	2	2	2	2	1	2	1	1	1	2	2	2	2	1	1	2	1	2	2	1	1	1	2	1	0	1	0
1	2	1	1	1	1	1	1	1	1	1	1	1	1	1	1	1	1	1	1	1	1	1	1	1	1	1	1	1	1	1	1	1	1	1	1	1	1	1	1	1	1	1	1	1	1	0	0	0	0
1	2	1	1	1	1	1	1	1	1	2	1	1	1	1	1	1	1	1	1	1	1	1	1	1	1	1	1	1	1	1	1	1	1	1	1	1	1	1	1	2	2	1	1	1	1	1	0	0	0
3	2	1	1	1	2	1	3	1	1	1	2	2	2	1	1	1	1	1	1	1	1	1	1	1	1	1	1	2	1	1	1	1	1	1	1	1	1	1	1	3	3	1	2	1	1	1	0	0	0
1	1	1	1	1	1	1	1	1	1	1	1	1	1	1	1	1	1	1	1	1	1	1	1	1	1	1	1	1	1	1	1	1	1	1	1	1	1	1	1	2	1	1	1	1	1	1	0	0	0
1	1	1	1	1	1	1	1	1	1	1	1	1	1	1	1	2	2	1	1	1	1	1	1	1	1	1	1	1	1	1	1	1	1	1	1	1	1	1	1	1	1	1	1	1	1	1	0	0	0
1	1	1	1	1	1	1	1	1	1	1	1	1	1	2	2	2	2	3	3	3	2	2	2	1	1	1	2	2	2	2	2	2	2	3	3	2	2	1	1	2	2	2	2	2	2	1	0	0	0
1	1	1	1	1	1	1	2	1	1	1	1	1	1	1	1	1	1	1	1	1	1	1	1	1	1	1	3	1	1	1	1	1	1	1	1	1	1	1	1	2	1	1	1	1	1	1	0	0	0
1	2	1	2	1	1	2	1	1	1	1	1	1	1	1	1	1	1	1	1	1	1	1	1	1	1	1	1	1	1	1	1	1	1	1	1	1	1	1	1	2	1	1	1	1	1	1	0	0	0
2	2	1	3	1	2	1	1	1	1	1	1	1	1	1	1	1	1	1	1	1	1	1	1	1	1	1	1	1	1	1	1	1	1	1	1	1	1	1	1	4	3	2	1	1	1	1	0	1	0
1	1	1	1	1	1	1	1	1	1	1	1	1	1	1	1	1	1	1	1	1	1	1	1	1	1	1	1	1	1	1	1	1	1	1	1	1	1	1	1	3	2	1	1	1	1	1	0	0	0
2	1	1	1	1	1	1	2	1	1	1	1	1	1	1	1	1	1	1	1	1	1	1	1	1	1	1	1	1	1	1	1	1	1	1	1	1	1	1	1	3	3	2	2	1	1	1	0	0	0
2	2	1	1	1	1	1	2	1	1	1	1	1	1	1	1	1	1	1	1	1	1	1	1	1	1	1	1	1	1	1	1	1	1	1	1	1	1	1	1	2	2	1	1	1	1	1	0	0	0
1	1	1	1	1	1	1	1	1	1	1	1	1	1	1	1	1	1	1	1	1	1	1	1	1	1	1	1	1	1	1	1	1	1	1	1	1	1	1	1	3	1	1	1	1	1	1	1	0	0
2	2	1	1	1	1	1	2	1	1	1	1	2	1	1	1	1	1	1	1	1	1	1	1	1	1	1	1	1	1	1	1	1	1	1	1	1	1	1	1	3	1	1	1	1	1	1	0	0	0
3	3	1	1	1	1	2	1	1	1	1	1	1	1	1	0.833344	1	1	1	1	1	1	1	1	1	1	1	1	1	1	1	1	1	1	1	1	1	1	1	1	5	4	3	2	2	1	1	1	0	1
1	1	1	1	1	1	1	1	1	1	1	1	1	1	1	1	1	1	1	1	1	1	1	1	1	1	1	1	1	1	1	1	1	1	1	1	1	1	1	1	3	2	1	1	1	1	1	0	0	0
2	3	1	1	1	1	1	1	1	1	1	1	1	1	1	1	1	1	1	1	1	1	1	1	1	1	1	1	1	1	1	1	1	1	1	1	1	1	1	1	2	1	1	1	1	1	1	0	0	0
1	3	1	2	2	2	2	1	1	1	1	1	1	1	2	1	1	1	1	1	1	1	1	1	1	1	1	1	1	1	1	1	1	1	1	1	1	1	1	1	3	2	2	1	1	1	1	0	0	0
2	2	2	2	2	2	3	2	1	2	2	1	3	2	1	3	1	2	3	3	2	4	4	3	2	3	1	4	1	3	2	3	1	4	2	3	2	1	3	3	2	2	2	2	1	1	0	1	0	0
2	4	1	1	1	1	1	2	1	1	1	1	1	1	1	1	1	1	1	1	1	1	1	1	1	1	1	1	1	1	1	1	1	1	1	1	1	1	1	1	4	2	2	1	2	1	1	1	0	0
3	3	3	3	3	3	3	3	3	3	3	3	3	3	3	3.8499	3	3	3	3	3	3	3	3	3	3	3	3	3	3	3	3	4	3	3	2.92352	3	3	3	3	3	3	4	3	4	4	0	0	1	0
1	1	1	2	1	1	1	2	1	1	1	1	1	1	1	1	1	1	1	1	1	1	1	1	1	1	1	1	1	1	1	1	1	1	1	1	1	1	1	1	2	2	2	1	1	1	1	0	0	0
4	3	5	4	5	3	3	2	3	3	3	4	2	4	3	4	3	3	2	4	3	2	4	5	4	4	4	3	3	2	3	3	3.8318	4	3	2	3	3	3	4	3	2	2	3.38411	2	2	0	1	0	0
1	1	1	1	1	1	1	1	1	1	1	1	1	1	1	1	1	1	1	1	1	1	1	1	1	1	1	1	1	1	1	1	1	1	1	1	1	1	1	1	2	1	1	1	1	1	1	0	0	0
1	2	1	2	1	1	1	1	1	1	1	1	1	1	2	1	1	1	1	1	1	1	1	1	1	1	1	1	1	1	1	1	1	1	1	1	1	1	1	1	3	2	2	2	1	2	1	0	0	0
1	1	1	1	1	1	1	2	1	1	1	1	1	1	1	2	0.97452	1	1	1	1	1	1	1	1	1	2	1	1	1	1	1	1	1	1	1	1	1	1	1	2	1	1	1	1	1	1	0	0	0
3	2	1	3	1	1	2	3	2	1	1	1	1	1	2	2	2	2	1	2	2	1	1	2	1	1	1	1	1	1	1	1	1	1	1	1	1	1	2	2	2	2	1	2	1	2	1	0	0	0
1	1	1	1	1	1	1	1	1	1	1	1	1	1	1	1	1	1	1	1	1	1	1	1	1	1	1	1	1	1	1	1	1	1	1	1	1	1	1	1	2	1	1	1	1	1	0	1	0	0
2	1	1	1	1	1	2	2	1	1	1	1	1	1	2	2	1	1	1	2	1	1	1	2	1	1	1	2	2	1	1	1	1	1	1	1	2	1	1	1	1	1	1	1	1	1	1	0	0	0
1	1	1	1	1	1	1	1	1	1	1	1	1	1	1	1	1	1	1	1	1	1	1	1	1	1	1	1	1	1	1	1	1	1	1	1	1	1	1	1	3	1	1	1	1	1	1	0	0	0
1	1	1	1	1	1	1	1	1	1	1	1	1	1	1	1	1	1	1	1	1	1	1	1	1	1	1	1	1	1	1	1	1	1	1	1	1	1	1	1	2	2	2	2	1	1	1	0	0	0
1	1	1	1	1	1	1	1	1	1	1	1	1	1	1	1	1	1	1	1	1	1	1	1	1	1	1	1	1	1	1	1	1	1	1	1	1	1	1	1	1	3	1	1	1	1	0	0	0	0
1	1	1	1	1	1	1	1	1	1	1	1	1	1	1	1	1	1	1	1	1	1	1	1	1	1	1	1	1	1	1	1	1	1	1	1	1	1	1	1	1	1	1	1	1	1	0	0	0	0
1	1	1	1	1	1	1	1	1	1	1	1	1	1	1	1	1	1	1	1	1	1	1	1	1	1	1	1	1	1	1	1	1	1	1	1	1	1	1	1	2	1	1	1	1	1	1	0	0	0
3	2	1	1	1	1	1	3	1	1	1	1	1	1	1	1	1	1	1	1	1	1	1	1	1	1	1	1	1	1	1	1	1	1	1	1	1	1	1	1	3	1	1	1	1	1	1	0	0	0
5	5	5	5	5	5	5	1	1	1	1	1	1	1	5	5	5	5	5	5	5	5	5	5	5	5	5	3	3	3	3	3	3	3	3	3	3	3	3	3	5	5	3	1	1	1	1	1	0	0
4	5	1	3	1	1	2	1	1	1	1	1	1	1	3	3	1	1	1	1	1	1	1	1	1	1	1	1	1	1	1	1	1	1	1	1	1	1	1	1	3	1	2	1	2	1	1	0	0	0
1	1	1	2	1	1	1	2	1	1	1	1	1	1	1	1	1	1	1	1	1	1	1	1	1	1	1	1	1	1	1	1	1	1	1	1	1	1	1	1	3	2	2	1	1	1	1	1	0	0
1	1	1	1	1	1	1	1	1	1	1	1	1	1	1	1	1	1	1	1	1	1	1	1	1	1	2	1	1	1	1	1	1	0.87209	1	1	1	1	1	1	3	2	1	1	1	1	1	0	0	0
4	3	1	4	1	1	1	1	3	1	1	1	1	1	1	1	2	1	1	2	2	1	1	3	1	3	1	1	1	1	1	1	1	1	1	1	3	1	1	1	3	3	5	2	2	1	1	0	0	0
2	2	1	1	1	1	1	1	1	1	1	1	1	1	2	2	2	1	1	1	2	1	1	2	1	1	1	1	1	1	1	1	1	1	1	1	1	1	1	1	3	2	1	1	1	1	1	1	0	0
1	1	1	1	1	1	1	1	1	1	1	1	1	1	1	1	1	1	1	1	1	1	1	1	1	1	1	1	1	1	1	1	1	1	1	1	1	1	1	1	2	2	1	1	1	1	1	0	0	0
3	2	1	2	1	1	2	2	1	1	1	1	1	1	1	1	1	1	1	2	1	1	1	1	1	2	1	1	1	1	1	1	1	1	1	1	1	1	1	1	2	2	1	1	1	1	1	0	0	0
1	1	1	1	1	1	1	1	1	1	1	1	1	1	1	1	1	1	1	1	1	1	1	1	1	1	1	1	1	1	1	1	1	1	1	1	1	1	1	1	1	1	1	1	1	1	0	0	0	0
1	1	1	1	1	1	1	1	1	1	1	1	1	1	1	1	1	1	1	1	1	1	1	1	1	1	1	1	1	1	1	1	1	1	1	1	1	1	1	1	3	3	1	1	1	1	1	0	0	0
1	1	1	1	1	1	1	2	1	1	1	1	1	1	2	1	1	1	1	1	1	1	1	1	1	1	1	1	1	1	1	1	1	1	1	1	1	1	1	1	1	1	1	1	1	1	0	0	0	0
2	2	1	2	2	1	1	2	2	1	1	1	2	2	2	2	2	2	2	1	1	1	2	2	2	2	2	3	2	2	1	1	2	2	1	1	2	2	2	2	3	3	1	1	1	1	1	0	0	0
1	1	1	1	1	1	1	1	1	1	1	1	1	1	1	1	1	1	1	1	1	1	1	1	1	1	1	1	1	1	1	1	1	1	1	1	1	1	1	1	1	1	1	1	1	1	0	0	0	0
1	1	1	1	1	1	1	1	1	1	1	1	1	1	1	1	1	1	1	1	1	1	1	1	1	1	1	1	1	1	1	1	1	1	1	1	1	1	1	1	1	1	1	1	1	1	0	0	0	0
2	2	1	1	2	1	2	3	1	1	1	1	1	1	3	3	2	2	1	2	1	1	2	2	2	1	2	1	1	1	1	1	1	1	1	1	2	2	1	1	2	1	2	2	1	1	0	1	1	0
1	2	1	2	1	1	2	2	3	1	2	1	1	2	1	2	2	1	1	1	2	1	1	2	1	1	1	1	1	1	1	1	1	1	1	1	1	1	1	1	2	2	1	2	1	2	1	0	0	0
3	3	2	3	1	2	3	3	2	2	2	2	2	2	2	2	2	2	3	3	2	2	3	2	2	3	2	2	1.47872	2	1	1	1	1	1	1	1	1	1	1	2	1	1	1	1	1	1	0	0	0
2	2	2	2	2	3	2	2	2	2	2	3	2	2	2	3	3	3	2	3	2	2	2	3	3	2	1	2	3	3	2	3	3	3	3	3	3	2	1	3	3	3	2	2	1	1	1	0	0	0
2	3	1	2	1	2	2	3	3	1	2	2	2	2	2	2	1	2	1	3	2	3	3	2	2	1	2	3	3	1	2	1	3	1	1	1	1	2	1	1	3	2	2	2	2	2	1	0	0	0
1	1	1	1	1	1	1	1	1	1	1	1	1	1	1	1	1	1	1	1	1	1	1	1	1	1	1	1	1	1	1	1	1	1	1	1	1	1	1	1	3	3	1	2	1	1	1	0	0	0
3	3	1	1	1	5	4	3	4	1	1	1	1	3	4	4	4	3	1	1	1	1	3	4	1	1	4	1	4	3	1	1	1	1	1	1	1	3	3	3	5	1	1	2	1	1	1	0	0	0
2	1	1	1	1	2	2	1	1	1	1	1	1	1	1	1	1	1	1	1	1	1	1	1	1	1	1	1	1	1	1	1	1	1	1	1	1	1	1	1	3	2	3	1	2	1	1	0	0	1
2	2	2	2	2	2	2	2	2	2	2	2	2	2	2	2	2	2	2	2	2	2	1	2	2	1	2	2	2	3	2	2	1	2	1	2	2	1	1	1	2	2	2	2	1	2	1	0	0	0
1	1	1	1	1	1	1	3	3	1	3	1	3	3	1	1	1	1	1	1	1	1	1	1	1	1	1	1	1	1	1	1	1	1	1	1	1	1	1	1	3	3	1	1	1	1	1	0	0	0
1	1	1	1	1	1	1	2	2	2	2	2	2	2	1	1	1	1	1	1	1	1	1	1	1	1	1	1	1	1	1	1	1	1	1	1	1	1	1	1	2	2	2	2	2	2	1	0	0	0
1	3	1	1	1	1	1	1	1	1	1	1	1	1	1	1	1	1	1	1	1	1	1	1	1	1	1	1	1	1	1	1	1	1	1	1	1	1	1	1	2	1	1	1	1	1	0	0	0	1
1	1	1	1	1	1	1	1	1	1	1	1	1	1	1	1	1	1	1	1	1	1	1	1	1	1	1	1	1	1	1	1	1	1	1	1	1	1	1	1	2	2	1	1	1	1	1	1	0	0
3	3	1	2	1	1	2	2	2	1	1	1	1	2	1	1	1	1	1	1	1	1	1	2	1	1	2	1	1	1	1	1	1	1	1	1	1	1	1	1	1	1	1	2	1	1	1	0	1	0
1	1	1	0.214136	1	1	1	1	1	1	1	1	1	1	1	1	1	1	1	1	1	1	1	1	1	1	1	1	1	1	1	1	1	1	1	1	1	1	1	1	1	1	1	1	1	1	0	0	0	0
3	3	3	3	1	1	3	3	3	2	3	3	3	2	3	3	2	2	2	1	1	1	1	1	3	3	3	3	3	3	3	1	1	1	1	1	1	1	1	1	2	2	1	1	1	1	1	1	0	0
2	2	2	2	2	2	2	3	1	1	1	1	1	1	2	1	1	1	1	1	1	1	1	1	1	1	1	1	1	1	1	1	1	1	1	1	1	1	1	1	2	1	1	2	1	1	1	0	0	0
2	3	1	1	1	1	1	1	2	1	1	1	1	1	2	1	1	1	1	1	1	1	1	2	1	1	1	1	1	1	1	1	1	1	1	1	1	1	1	1	3	1	1	1	1	1	1	0	0	0
1	1	1	1	1	1	1	1	1	1	1	1	1	1	1	1	1	1	1	1	1	1	1	1	1	1	1	1	1	1	1	1	1	1	1	1	1	1	1	1	4	2	1	1	1	1	1	0	0	0
1	1	1	1	1	1	1	1	1	1	1	1	1	1	1	1	1	1	1	1	1	1	1	1	1	1	1	1	1	1	1	1	1	1	1	1	1	1	1	1	2	2	1	1	1	1	1	0	0	0
2	2	1	1	1	1	1	2	1	1	1	1	1	1	1	1	1	1	1	1	1	1	1	1	1	1	1	1	1	1	1	1	1	1	1	1	1	1	1	1	1	1	1	1	1	1	0	0	0	0
1	1	1	1	1	1	1	1	1	1	1	1	1	1	1	1	1	1	1	1	1	1	1	1	1	1	1	1	1	1	1	1	1	1	1	1	1	1	1	1	2	2	1	1	1	1	1	0	0	0
1	1	1	1	1	1	1	1	1	1	1	1	1	1	1	1	1	1	1	1	1	1	1	1	1	1	1	1	1	1	1	1	1	1	1	1	1	1	1	1	4	1	1	1	1	1	1	0	0	0
1	1	1	1	1	1	1	1	1	1	1	1	1	1	1	3	1	1	1	1	1	1	1	1	1	1	1	1	4	1	1	1	1	1	1	1	1	3	1	1	3	1	1	4	1	4	0	0	0	0
4	2.41661	1	2	3	1	3	1	1	1	1	1.08263	1	1	1	1	1	1	1	1	1	1	1	1	1	1	1	3	1	1	1	1	1	1	1	1	1	1	1	1	4	1	1	2	1	1	1	0	0	0
3	3	1	1	3	1	2	1	1	1	1	1	1	1	1	3	1	3	1	2	2	1	1	2	1	1	1	1	1	1	1	1	1	1	1	1	1	1	1	1	4	2	1	5	2	2	1	0	0	0
1	1	1	1	1	1	1	1	1	1	1	1	1	1	1	1	1	1	1	1	1	1	1	1	1	1	1	1	1	1	1	1	1	1	1	1	1	1	1	1.07604	4	3	1	1	1	1	1	1	0	0
2	2	1	2	2	3	2	3	1	1	1	3	3	1	1	1	1	1	1	1	1	2	1	1	1	1	1	1	1	1	1	1	1	1	2	1	1	1	1	1	3	2	2	1	1	1	1	0	0	0
1	1	1	1	1	1	1	1	1	1	1	1	1	1	2	3	3	3	1	3	3	3	3	2	1	1	1	1	1	1	1	1	1	1	1	1	1	1	2	1	2	2	1	1	1	1	1	0	0	0
1	1	1	1	1	1	1	1	1	1	1	1	1	1	1	1	1	1	1	1	1	1	1	1	1	1	1	1	1	1	1	1	1	1	1	1	1	1	1	1	4	1	2	1	1	1	1	0	0	0
1	3	1	1	1	1	1	1	3	1	1	1	1	1	1	1	3	2	1	1	1	1	1	1	1	1	1	1	1	1	1	1	1	1	1	1	1	1	1	1	4	3	4	3	1	1	1	0	0	0
1	1	1	1	1	1	1	1	1	1	1	1	1	1	1	1	1	1	1	1	1	1	1	1	1	1	1	1	1	1	1	1	1	1	1	1	1	1	1	1	2	2	1	1	1	1	1	1	0	0
2	2	2	2	2	2	2	2	2	2	2	2	2	2	1	1	1	1	1	1	1	1	1	1	1	1	1	1	1	1	1	1	1	1	1	1	1	1	1	1	1	1	1	1	1	1	0	0	0	0
3	2	2	2	1	1	1	3	2	1	1	2	1	1	3	3	1	1	1	1	1	1	1	1	1	1	1	2	1	1	1	1	1	1	1	1	1	1	2	1	2	2	3	2	2	2	1	0	0	0
1	1	1	1	1	1	1	1	1	1	1	1	1	1	1	1	1	1	1	1	1	1	1	1	1	1	1	1	1	1	1	1	1	1	1	1	1	1	1	1	3	2	1	1	1	1	1	1	0	0
3	1	1	3	2	1	2	1	1	1	1	1	1	1	2	3	3	3	1	1	1	1	1	3	1	1	2	1	1	1	1	1	1	1	1	1	1	1	1	1	2	2	1	3	1	2	1	0	0	0
2	1	1	1	1	1	1	2	1	1	1	1	1	1	1	1	1	1	1	1	1	1	1	1	1	1	1	1	1	1	1	1	1	1	1	1	1	1	1	1	3	1	1	1	1	1	1	0	0	0
2	1	1	1	1	1	1	1	1	1	1	1	1	1	1	1	1	1	1	1	1	1	1	1	1	1	1	1	1	1	1	1	1	1	1	1	1	1	1	1	4	3	1	1	1	1	1	1	0	0
1	1	1	1	1	1	1	1	1	1	1	1	1	1	1	1	1	1	1	1	1	1	1	1	1	1	1	1	1	1	1	1	1	1	1	1	1	1	1	1	2	2	2	2	1	1	1	0	0	0
5	5	2	5	2	3	3	1	1	1	1	1	1	1	2	2	2	3	2	1	1	1	2	1	1	1	1	1	1	1	1	1	1	1	1	1	1	1	1	1	5	2	5	3	5	1	1	1	1	0
1	1	1	1	1	1	1	1	1	1	1	1	1	1	1	1	1	1	1	1	1	1	1	1	1	1	1	1	1	1	1	1	1	1	1	1	1	1	1	1	2	1	1	1	1	1	1	0	0	0
1	1	1	1	1	1	1	1	1	1	1	1	1	1	1	1	1	1	1	1	1	1	1	1	1	1	1	1	1	1	1	1	1	1	1	1	1	1	1	1	2	2	1	1	1	1	1	0	0	0
1	1	1	1	2	1	1	1	1	1	1	1	1	1	1	1	2	1	1	1	1	1	1	1	1	1	1	1	1	1	1	1	1	1	1	1	1	1	1	1	3	1	2	1	1	1	1	0	0	0
1	1	1	1	1	1	1	1	1	1	1	1	1	1	1	1	1	1	1	1	1	1	1	1	1	1	1	1	1	1	1	1	1	1	1	1	1	1	1	1	4	3	1	1	1	1	1	0	0	1
2	2	2	3	2	2	3	1	3	1	1	1	1	1	3	2	1	1	1	1	1	1	1	1	1	1	1	1	1	1	1	1	1	1	1	1	1	1	1	1	4	1.68942	2.20652	2	1.11602	1	1	1	0	0
3	2	1	1	1	1	2	1	1	1	1	1	1	1	1	2	1	1	1	1	1	1	1	1.24794	1	1	1	1	1	1	1	1	1	1	1	1	1	1	1	1	3	1	1	1	1	1	1	0	0	0
1	1	1	1	1	1	1	1	1	1	1	1	1	1.21621	1	1	1	1	1	1	1	1	1	1	1	1	1	1	1	1	1	1	1	1	1	1	1	1	1	1	2	2	1	1	1	1	1	0	0	0
1	1	1	1	1	1	1	1	1	1	1	1	1	1	1	1	1	1	1	1	1	1	1	1	1	1	1	1	1	1	1	1	1	1	1	1	1	1	1	1	3	2	1	1	1	1	1	0	0	0
1	3	1	2	1	1	1	1	1	1	1	1	1	1	1	1	1	1	1	1	1	1	1	1	1	1	3	1	1	1	1	1	1	1	1	1	1	1	1	1	3	3	2	2	2	2	1	0	0	0
3	1	1	1	1	2	1	3	1	1	2	1	1	1	1	1	1	1	1	1	1	1	1	1	1	1	1	1	1	1	1	1	1	1	1	1	1	1	1	1	1	1	1	1	1	1	0	0	0	0
1	1	1	1	1	1	1	1	1	1	1	1	1	1	1	1	1	1	1	1	1	1	1	1	1	1	1	1	1	1	1	1	1	1	1	1	1	1	1	1	4	1	2	1	1	1	1	0	0	0
2.78424	0.88434	0.693449	0.442163	1.07658	2.31256	1.17751	2	1	1	1	1	1	1	2	1	1	1	1	1	1	2	2	1	1	1	1	1	1	1	1	1	1	1	1	1	1	1	1	1	2	2	2	2	1	1	1	1	0	0
1	1	1	1	1	1	1	1	1	1	1	1	1	1	1	1	1	1	1	1	1	1	1	1	1	1	1	1	1	1	1	1	1	1	1	1	1	1	1	1	3	2	1	1	1	1	1	1	0	0
1	1	1	1	1	1	1	1	1	1	1	1	1	1	1	3	1	1	1	1	1	1	1	3	3	1	1	1	3	1	1	1	1	1	1	1	1	1	1	1	4	2	1	2	1	2	1	0	0	0
1	2	1	1	1	1	1	1	2	1	1	1	1	1	1	1	1	1	1	1	1	1	1	1	1	1	1	1	1	1	1	1	1	1	1	1	1	1	1	1	1	1	1	1	1	1	1	0	0	0
1	1	1	1	1	1	1	1	1	1	1	1	1	1	1	1	1	1	1	1	1	1	1	1	1	1	1	1	1	1	1	1	1	1	1	1	1	1	1	1	2	1	1	1	1	1	1	0	0	0
3	4	2	3	2	3	2	1	1	1	1	1	1	1	2	3	2	2	1	1	1	1	4	3	1	3	2	1	1	1	1	1	1	1	1	1	0.88885	1	1	1	3	2	2	3	1	3	0	0	0	1
1	1	1	1	1	1	1	1	1	1	1	1	1	1	1	1	1	1	1	1	1	1	1	1	1	1	1	1	1	1	1	1	1	1	1	1	1	1	1	1	3	2	2	2	1	1	1	0	0	0
3	1	1	1	2	1	1	2	1	1	1	1	1	1	3	1	1	1	1	1	1	1	1	1	1	1	1	1	1	1	1	1	1	1	1	1	1	1	1	1	3	2	1	1	1	1	1	0	0	0
1	1	1	1	1	1	1	1	1	1	1	1	1	1	1	1	1	1	1	1	1	1	1	1	1	1	1	1	1	1	1	1	1	1	1	1	1	1	1	1	3	1	1	1	1	1	1	0	0	0
1	2	1	1	1	1	1	1	1	1	1	1	1	1	1	2	1	2	1	1	1	1	1	1	1	1	1	1	1	1	1	1	1	2	1	1	1	1	1	1	1	2	1	1	1	1	1	0	0	0
1	3	1	2.04001	1	1	2	2	1	1	1	1	1	1.02584	2	2	1	1	1	1	1	1	1	1	1	1	1	1	1	1	1	1	1	1	1	1	1	1	1	1	3	2	1	2	1	2	1	0	0	0
1	2	1	1	1	1	2	1	1	1	1	1	1	1	1	1	1	1	1	1	1	1	1	1	1	1	1	1	1	1	1	1	1	1	1	1	1	1	1	1	3	3	1	1	1	1	1	0	0	0
1	1	1	1	1	1	1	1	1	1	1	1	1	1	1	1	1	1	1	1	1	1	1	1	1	1	1	1	1	1	1	1	1	1	1	1	1	1	1	1	2	2	1	1	1	1	1	0	0	0
2	2	1	2	1	1	2	2	1	1	1	1	1	1	2	2	2	1	1	2	2	1	2	2	1	1	1	2	1	1	1	1	1	1	1	1	1	1	1	1	2	2	2	1	1	2	1	0	0	0
1	1	1	1	1	1	1	1	1	1	1	1	1	1	1	1	1	1	1	1	1	1	1	1	1	1	1	1	1	1	1	1	1	1	1	1	1	1	1	1	3	2	1	1	1	1	1	0	0	0
1	1	1	1	1	1	1	1	1	1	1	1	1	1	1	1	1	1	1	1	1	1	1	1	1	1	1	1	1	1	1	1	1	1	1	1	1	1	1	1	3	1	1	1	1	1	1	0	0	0
1	2	1	1	1	1	1	1	1	1	1	1	1	1	1	1	1	1	1	1	1	1	1	1	1	1	1	1	1	1	1	1	1	1	1	1	1	1	1	1	4	4	1	1	1	1	1	0	0	0
2	2	1	1	1	1	1	2	1	1	1	1	1	1	1	1	1	1	1	1	1	1	1	1	1	1	1	1	1	1	1	1	1	1	1	1	1	1	1	1	4	2	2	1	1	1	1	0	0	0
2	1	2	1	1	1	1	1	1	1	1	1	1	1	1	1	1	1	1	1	1	1	1	1	1	1	1	1	1	1	1	1	1	1	0.991639	1	1	1	1	1	2	2	1	1	1	1	1	0	0	0
1	2	1	2	1	1	1	2	2	1	1	1	1	1	2	2	1	1	1	1	2	2	1	2	1	1	1	1	1	1	1	1	1	1	1	1	1	2	1	1	2	1	1	1	1	1	1	0	0	0
1	1	1	3	1	1	1	1	1	1	1	1	1	1	1	1	1	1	1	1	1	1	1	1	1	1	1	1	1	1	1	1	1	1	1	1	1	1	1	1	1	1	1	1	1	1	0	0	0	0
1	1	1	1	1	1	1	1	1	1	1	1	1	1	1	1	1	1	1	1	1	1	1	1	1	1	1	1	1	1	1	1	1	1	1	1	1	1	1	1	2	1	1	1	1	1	1	0	0	0
2	2	2	2	2	2	2	1	1	1	1	1	1	1	1	1	1	1	1	1	1	1	1	1	1	1	2	1	1	1	1	1	1	1	1	1	1	1	1	1	3	1	1	1	1	1	1	0	0	0
1	1	1	1	1	1	1	1	1	1	1	1	1	1	1	1	1	1	1	1	1	1	1	1	1	1	1	1	1	1	1	1	1	1	1	1	1	1	1	1	1	1	1	1	1	1	0	0	0	0
1	1	1	1	1	1	1	1	1	1	1	1	1	1	1	1	1	1	1	1	1	1	1	1	1	1	1	1	1	1	1	1	1	1	1	1	1	1	1	1	2	2	1	1	1	1	1	0	0	0
2	1	1	2	1	2	1	1	1	1	1	1	1	1	2	2	1	1	1	1	1	1	1	2	1	1	1	1	1	1	1	1	1	1	1	1	1	1	1	1	3	2	1	1	1	1	1	0	0	0
1	1	1	1	1	1	1	1	1	1	1	1	1	1	1	1	1	1	1	1	1	1	1	1	1	1	1	1	1	1	1	1	1	1	1	1	1	1	1	1	3	2	1	1	1	1	1	0	0	0
1	1	1	1	1	1	1	1	1	1	1	1	1	1	1	1	1	1	1	1	1	1	1	1	1	1	1	1	1	1	1	1	1	1	1	1	1	1	1	1	1	1	1	1	1	1	0	0	0	0
1	2	1	1	1	1	1	1	3	1	1	1	1	1	1	1	1	1	1	1	1	1	1	1	1	1	2	1	1	1	1	1	1	1	1	1	1	1	1	1	2	2	2	2	1	1	1	0	0	0
2	2	1	2	1	1	1	3	2	1	1	1	1	1	1	1	1	1	1	1	1	1	1	1	1	1	1	1	1	1	1	1	1	1	1	1	1	1	1	1	2	1	1	1	1	1	1	0	0	0
1	1	1	1	1	1	1	1	1	1	1	1	1	1	1	1	1	1	1	1	1	1	1	1	1	1	1	1	1	1	1	1	1	1	1	1	1	1	1	1	1	2	2	1	1	1	1	0	1	0
2	1	1	2	1	1	1	1	1	1	1	1	1	1	1	1	1	1	1	1	1	1	1	1	1	1	1	1	1	1	1	1	1	1	1	1	1	1	1	1	2	2	1	1	1	1	1	0	0	0
1	1	1	1	1	1	1	1	1	1	1	1	1	1	1	1	1	1	1	1	1	1	1	1	1	1	1	1	1	1	1	1	1	1	1	1	1	1	1	1	3	1	1	1	1	1	1	0	0	0
1	1	1	1	2	1	1	1	1	1	1	1	1	1	1	2	2	1	1	2	2	2	1	1	1	1	2	2	1	1	1	1	1	1	1	1	1	1	1	1	2	1	1	1	1	1	1	0	0	0
1	1	1	1	1	1	1	1	1	1	1	1	1	1	1	1	1	1	1	1	1	1	1	1	1	1	1	1	1	1	1	1	1	1	1	1	1	1	1	1	1	2	1	1	1	1	1	0	0	0
1	2	1	1	1	1	1	1	1	1	1	1	1	1	1	1	1	1	1	1	1	1	1	1	1	1	1	1	1	1	1	1	1	1	1	1	1	1	1	1	1	1	1	1	1	1	0	0	0	0
1	1	1	1	1	1	1	1	1	1	1	1	1	1	1	1	1	1	1	1	1	1	1	1	1	1	1	1	1	1	1	1	1	1	1	1	1	1	1	1	1	2	1	1	1	1	1	0	0	0
1	1	1	1	1	1	1	1	1	1	1	1	1	1	1	1	1	1	1	1	1	1	1	1	1	1	1	1	1	1	1	1	1	1	1	1	1	1	1	1	3	1	1	1	1	1	1	0	0	0
1	1	1	1	1	1	1	1	1	1	1	1	1	1	1	1	1	1	1	1	1	1	1	1	1	1	1	1	1	1	1	1	1	1	1	1	1	1	1	1	2	1	1	1	1	1	1	0	0	0
1	1	1	1	1	1	1	1	1	1	1	1	1	1	1	1	1	1	1	1	1	1	1	1	1	1	1	1	1	1	1	1	1	1	1	1	1	1	1	1	1	1	1	1	1	1	0	0	0	0
2	2	1	1	1	1	1	2	1	1	1	1	1	1	1	1	1	1	1	1	1	1	1	1	1	1	1	1	1	1	1	1	1	1	1	1	1	1	1	1	4	2	1	1	1	1	1	0	0	0
1	1	1	1	1	1	1	1	1	1	1	1	1	1	1	1	1	1	1	1	1	1	1	1	1	1	1	1	1	1	1	1	1	1	1	1	1	1	1	1	1	1	1	1	1	1	0	0	0	0
1	1	1	1	1	1	1	1	1	1	1	1	1	1	1	1	1	1	1	1	1	1	1	1	1	1	1	1	1	1	1	1	1	1	1	1	1	1	1	1	1	2	1	1	1	1	1	0	0	0
1	1	1	1	1	1	1	1	1	1	1	1	1	1	1	1	1	1	1	1	1	1	1	1	1	1	1	1	1	1	1	1	1	1	1	1	1	1	1	1	1	1	1	1	1	1	0	0	0	0
1	1	1	1	1	1	1	1	1	1	1	1	1	1	1	1	1	1	1	1	1	1	1	1	1	1	1	1	1	1	1	1	1	1	1	1	1	1	1	1	1	1	1	1	1	1	0	0	0	0
1	1	1	1	1	1	1	1	1	1	1	1	1	1	1	1	1	1	1	2	1	1	1	1	1	1	1	1	1	1	1	1	1	1	1	1	1	1	1	1	3	1	1	1	1	1	1	0	0	0
1	1	1	1	1	1	1	1	1	1	1	1	1	1	1	1	1	1	1	1	1	1	1	1	1	1	1	1	1	1	1	1	1	1	1	1	1	1	1	1	1	1	1	1	1	1	0	0	0	0
1	1	1	1	1	1	1	1	1	1	1	1	1	1	2	1	1	1	1	1	1	1	1	1	1	1	1	1	1	1	1	1	1	1	1	1	1	1	1	1	2	3	1	1	1	1	1	0	0	0
1	1	1	1	1	1	1	1	1	1	1	1	1	1	1	1	1	1	1	1	1	1	1	1	1	1	1	1	1	1	1	1	1	1	1	1	1	1	1	1	3	3	1	1	1	1	1	0	0	0
1	1	1	1	1	1	1	1	1	1	1	1	1	1	1	1	1	1	1	1	1	1	1	1	1	1	1	1	1	1	1	1	1	1	1	1	1	1	1	1	3	2	1	1	1	1	1	0	0	0
1	1	1	1	1	1	1	1	1	1	1	1	1	1	1	1	1	1	1	1	1	1	1	1	1	1	1	1	1	1	1	1	1	1	1	1	1	1	1	1	1	1	1	1	1	1	0	0	0	0
1	2	1	1	1	1	1	1	1	1	1	1	1	1	1	1	1	1	1	1	1	1	1	1	1	1	1	1	1	1	1	1	1	1	1	1	1	1	1	1	3	3	1	1	1	1	1	0	0	0
2	2	1	2	2	2	2	1	1	1	1	1	1	1	1	2	3	2	1	2	2	1	2	1	1	1	1	1	1	1	1	1	1	1	1	1	1	1	1	1	2	2	2	2	2	2	1	0	0	0
1	2	1	2	1	1	2	2	2	1	1	1	1	1	1	2	1	1	1	1	1	1	1	2	1	1	1	1	1	1	1	1	1	1	1	1	2	1	1	1	3	2	1	1	1	1	1	0	0	0
1	3	1	1	1	1	1	1	1	1	1	1	1	1	1	1	1	1	1	1	1	1	1	1	1	1	1	1	1	1	1	1	1	1	1	1	1	1	1	1	1	2	2	2	2	1	1	0	0	0
1	1	1	1	1	1	1	1	1	1	1	1	1	1	1	1	1	1	1	1	1	1	1	1	1	1	1	1	1	1	1	1	1	1	1	1	1	1	1	1	4	2	1	1	1	1	1	0	0	0
1	1	1	1	1	1	1	1	1	1	1	1	1	1	1	1	1	1	1	1	1	1	1	1	1	1	1	1	1	1	1	1	1	1	1	1	1	1	1	1	3	1	1	1	1	1	1	0	0	0
2	1	1	1	1	1	1	1	1	1	1	1	1	1	1	1	1	1	1	2	1	1	1	1	1	1	1	1	1	1	1	1	1	1	1	1	1	1	1	1	1	3	1	2	1	1	1	1	0	0
1	3	1	1	1	1	1	1	2	1	1	1	1	1	2	1	1	1	1	1	1	1	1	1	1	1	1	1	1	1	1	1	1	1	1	1	1	1	1	1	2	3	1	1	1	1	1	1	0	0
1	1	1	1	1	1	1	1	1	1	1	1	1	1	1	1	1	1	1	1	1	1	1	1	1	1	1	1	1	1	1	1	1	1	1	1	1	1	1	1	1	1	1	1	1	1	0	0	0	0
1	1	1	1	1	1	1	1	1	1	1	1	1	1	1	1	1	1	1	1	1	1	1	1	1	1	1	1	1	1	1	1	1	1	1	1	1	1	1	1	1	1	1	1	1	1	0	0	0	0
2	1	1	1	1	1	1	2	1	1	1	1	1	1	1	1	1	1	1	1	1	1	1	1	1	1	1	1	1	1	1	1	1	1	1	1	1	1	1	1	2	2	1	1	2	1	1	0	0	0
1	1	1	1	1	1	1	1	1	1	1	1	1	1	1	1	1	1	1	2	1	1	1	1	1	1	1	1	1	1	1	1	1	1	1	1	1	1	1	1	2	1	2	1	1	1	1	0	0	0
1	2	1	1	1	1	1	1	1	1	1	1	1	1	1	1	1	1	1	1	1	1	1	1	1	1	1	1	1	1	1	1	1	1	1	1	1	1	1	1	2	2	2	1	1	1	1	0	0	0
1	1	1	1	1	1	1	1	1	1	1	1	1	1	1	1	1	1	1	1	1	1	1	1	1	1	1	1	1	1	1	1	1	1	1	1	1	1	1	1	1	1	1	1	1	1	0	0	0	0
1	1	1	1	1	1	1	1	1	1	1	1	1	1	1	1	1	1	1	1	1	1	1	1	1	1	1	1	1	1	1	1	1	1	1	1	1	1	1	1	2	2	1	1	1	1	1	0	0	0
1	1	1	1	1	1	1	1	1	1	1	1	1	1	1	1	1	1	1	1	1	1	1	1	1	1	1	1	1	1	1	1	1	1	1	1	1	1	1	1	1	1	1	2	1	1	0	0	1	0
1	1	1	1	1	1	1	1	1	1	1	1	1	1	1	1	1	1	1	1	1	1	1	1	1	1	1	1	1	1	1	1	1	1	1	1	1	1	1	1	2	1	1	1	1	1	1	0	0	0
1	2	1	1	1	1	1	2	3	1	1	1	1	1	1	1	1	1	1	1	1	1	1	2	1	1	1	1	1	1	1	1	1	1	1	1	1	1	1	1	1	1	1	1	1	1	0	0	0	0
1	1	1	1	1	1	1	1	1	1	1	1	1	1	1	1	1	1	1	1	1	1	1	1	1	1	1	1	1	1	1	1	1	1	1	1	1	1	1	1	1	2	1	1	1	1	1	0	0	0
1	1	1	1	1	1	1	1	1	1	1	1	1	1	1	1	1	1	1	1	1	1	1	1	1	1	1	1	1	1	1	1	1	1	1	1	1	1	1	1	4	3	1	1	1	1	1	0	0	0
2	2	1	2	1	2	2	1	1	1	1	1	1	1	1	1	1	1	1	1	1	1	1	1	1	1	1	1	1	1	1	1	1	1	1	1	1	1	1	1	3	2	1	1	1	1	1	0	0	0
1	2	1	1	2	1	1	1	1	1	1	1	1	1	1	1	1	1	1	1	1	1	1	1	1	1	1	1	1	1	1	1	1	1	1	1	1	1	1	1	1	1	1	1	1	1	0	0	0	0
1	1	1	1	1	1	1	1	1	1	1	1	1	1	1	1	1	1	1	1	1	1	1	1	1	1	1	1	1	1	1	1	1	1	1	1	1	1	1	1	3	2	1	1	1	1	1	0	0	0
1	1	1	1	1	1	1	1	1	1	1	1	1	1	1	1	1	1	1	1	1	1	1	1	1	1	1	1	1	1	1	1	1	1	1	1	1	1	1	1	1	1	1	1	1	1	0	0	0	0
1	1	1	1	1	1	1	1	1	1	1	1	1	1	1	1	1	1	1	1	1	1	1	1	1	1	1	1	1	1	1	1	1	1	1	1	1	1	1	1	2	1	1	1	1	1	0	1	0	0
2	2	1	3	1	2	1	1	3	1	1	1	1	1	2	3	1	1	1	1	1	1	1	1	1	1	1	2	2	1	1	1	1	1	1	1	1	1	1	1	2	2	2	2	1	2	1	0	0	0
1	1	1	1	1	1	1	1	1	1	1	1	1	1	1	1	1	1	1	1	1	1	1	1	1	1	1	1	1	1	1	1	1	1	1	1	1	1	1	1	1	2	1	1	1	1	1	0	0	0
1	1	1	1	1	1	1	1	1	1	1	1	1	1	2	1	1	1	1	1	1	1	1	1	1	1	1	1	1	1	1	1	1	1	1	1	1	1	1	1	2	1	1	1	1	1	1	0	0	0
1	1	1	1	2	1	1	2	1	1	1	1	1	1	1	1	1	1	1	1	1	1	1	1	1	1	1	1	1	1	1	1	1	1	1	1	1	1	1	1	2	1	1	1	1	1	1	0	0	0
2	1	1	1	1	1	1	3	1	1	1	1	1	1	1	1	1	1	1	1	1	1	1	1	1	1	1	1	1	1	1	1	1	1	1	1	1	1	1	1	1	1	1	1	1	1	0	0	0	0
1	1	1	1	1	1	1	1	1	1	1	1	1	1	1	1	1	1	1	1	1	1	1	1	1	1	1	1	1	1	1	1	1	1	1	1	1	1	1	1	2	1	1	1	1	1	1	0	0	0
1	1	1	1	1	1	1	1	2	1	1	1	1	1	1	1	1	1	1	1	1	1	1	1	1	1	1	1	2	2	1	1	1	1	1	1	1	1	2	1	1	1	1	1	1	1	0	0	0	0
1	1	1	1	1	1	1	1	1	1	1	1	1	1	1	1	1	1	1	1	1	1	1	1	1	1	1	1	1	1	1	1	1	1	1	1	1	1	1	1	2	2	1	1	1	1	1	1	0	0
2	2	1	1	1	1	2	1	1	1	1	1	1	1	2	2	1	1	2	1	1	1	1	1	1	1	1	1	1	1	1	1	1	1	1	1	1	1	1	1	2	2	1	1	1	1	1	0	0	0
1	2	1	1	1	1	1	1	1	1	1	1	1	1	1	1	1	1	1	1	1	1	1	1	1	1	1	1	1	1	1	1	1	1	1	1	1	1	1	1	3	2	1	1	1	1	1	0	0	0
2	3	1	3	1	1	1	1	1	1	1	1	1	1	2	2	2	2	2	2	1	2	1	1	1	1	1	1	1	1	1	1	1	1	1	1	1	1	1	1	3	1	1	1	1	1	0	0	0	0
2	1	1	1	1	1	1	1	1	1	1	1	1	1	1	1	1	1	1	1	1	1	1	1	1	1	1	1	1	1	1	1	1	1	1	1	1	1	1	1	3	3	1	1	1	1	1	0	0	0
3	2	1	2	1	1	2	2	2	1	1	1	1	1	1	1	1	1	1	1	1	1	1	1	1	1	1	1	1	1	1	1	1	1	1	1	1	1	1	1	1	1	1	1	1	1	0	0	0	0
1	1	1	1	1	1	1	1	1	1	1	1	1	1	1	1	1	1	1	1	1	1	1	1	1	1	1	1	1	1	1	1	1	1	1	1	1	1	1	1	2	1	1	1	1	1	1	0	0	0
1	2	1	1	1	1	2	1	1	1	1	1	1	1	1	1	1	1	1	1	1	1	1	1	1	1	1	1	1	1	1	1	1	1	1	1	1	1	1	1	1	2	1	1	1	1	1	0	0	0
1	1	1	1	1	1	1	1	2	1	1	1	1	1	1	1	1	1	1	1	1	1	1	1	1	1	1	1	1	1	1	1	1	1	1	1	1	1	1	1	2	1	1	1	1	1	1	0	0	0
2	3	1	1	1	1	1	2	1	1	1	1	1	1	1	1	1	1	1	1	1	1	1	1	1	1	1	1	1	1	1	1	1	1	1	1	1	1	1	1	3	1	1	1	1	1	1	0	0	0
1	1	1	1	1	1	1	1	2	1	1	1	1	1	1	1	1	1	1	1	1	1	1	1	1	1	1	1	1	1	1	1	1	1	1	1	1	1	1	1	2	1	1	1	1	1	1	0	0	0
1	1	1	1	1	1	1	1	1	1	1	1	1	1	1	1	1	1	1	1	1	1	1	1	1	1	1	1	1	1	1	1	1	1	1	1	1	1	1	1	3	3	1	1	1	1	1	0	0	0
2	1	1	1	1	1	1	2	1	1	1	1	1	1	1	1	1	1	1	1	1	1	1	1	1	1	1	1	1	1	1	1	1	1	1	1	1	1	1	1	1	1	1	1	1	1	0	0	0	0
2	1	1	1	1	1	1	2	1	1	1	1	1	1	2	1	1	1	1	2	1	1	1	1	1	1	1	2	1	1	2	1	1	1	1	1	1	1	1	1	2	2	1	2	1	1	1	0	0	0
1	1	1	1	1	1	1	1	1	1	1	1	1	1	1	1	1	1	1	1	1	1	1	1	1	1	1	1	1	1	1	1	1	1	1	1	1	1	1	1	1	1	1	1	1	1	0	0	0	0
1	1	1	1	1	1	1	1	1	1	1	1	1	1	1	1	1	1	1	1	1	1	1	1	1	1	1	1	1	1	1	1	1	1	1	1	1	1	1	1	2	1	1	1	1	1	1	0	0	0
2	1	1	1	1	1	1	1	2	1	1	1	1	1	2	1	1	1	1	1	1	1	1	1	1	1	1	1	1	1	1	1	1	1	1	1	1	1	1	1	2	1	2	1	1	1	0	0	0	1
2	1	2	2	2	1	1	1	1	1	1	1	1	1	2	1	1	1	1	1	1	1	1	1	1	1	1	1	1	1	1	1	1	1	1	1	1	1	1	1	2	1	1	1	1	1	0	0	0	0
1	1	1	1	1	1	1	1	1	1	1	1	1	1	1	1	1	1	1	1	1	1	1	1	1	1	1	1	1	1	1	1	1	1	1	1	1	1	1	1	2	3	1	1	1	1	1	0	0	0
1	1	1	1	1	1	1	1	1	1	1	1	1	1	1	1	1	1	1	1	1	1	1	1	1	1	1	1	1	1	1	1	1	1	1	1	1	1	1	1	3	2	1	1	1	1	1	0	0	0
1	1	1	1	1	1	1	1	1	1	1	1	1	1	1	1	1	1	1	1	1	1	1	1	1	1	1	1	1	1	1	1	1	1	1	1	1	1	1	1	2	2	2	1	1	1	1	0	0	0
1	1	1	1	1	1	1	1	1	1	1	1	1	1	1	1	1	1	1	1	1	1	1	1	1	1	1	1	1	1	1	1	1	1	1	1	1	1	1	1	3	1	1.18236	1	1	1	1	0	0	0
1	1	1	1	1	1	1	1	1	1	1	1	1	1	1	1	1	1	1	1	1	1	1	1	1	1	1	1	1	1	1	1	1	1	1	1	1	1	1	1	1	2	1	1	1	1	1	0	0	0
1	1	1	1	1	1	1	1	1	1	1	1	1	1	1	1	1	1	1	1	1	1	1	1	1	1	1	1	1	1	1.08564	0.96499	1	1	1	1	1	1	1	1	2	1	1	1	1	1	1	0	0	0
2	2	1	2	1	2	2	1	1	1	1	1	1	1	1	1	1	1	1	1	1	1	1	1	1	1	1	1	1	1	1	1	1	1	1	1	1	1	1	1	4	2	2	1	1	1	1	0	0	0
1	1	1	1	1	1	1	1	1	1	1	1	1	1	1	1	1	1	1	1	1	1	1	1	1	1	1	1	1	1	1	1	1	1	1	1	1	1	1	1	1	1	1	1	1	1	0	0	0	0
1	1	1	1	1	1	1	1	1	1	1	1	1	1	1	1	1	1	1	1	1	1	1	1	1	1	1	1	1	1	1	1	1	1	1	1	1	1	1	1	3	2	1	1	1	1	1	0	0	0
2	2	1	1	1	1	2	1	1	1	1	1	1	1	2	1	1	1	1	1	1	1	1	1	1	1	1	1	1	1	1	1	1	1	1	1	1	1	1	1	3	1	1	1	1	1	1	0	0	0
1	2	1	2	1	2	1	1	1	1	1	1	1	1	2	2	1	2	1	1	1	1	1	2	2	2	2	1	1	1	1	1	1	1	1	1	1	1	1	1	1	2	1	2	1	1	1	1	0	0
3	1	1	1	1	1	1	3	1	1	1	1	1	1	3	1	1	1	1	1	1	1	1	1	1	1	1	1	1	1	1	1	1	1	1	1	1	1	1	1	4	2	1	1	1	1	1	0	0	0
2	2	1	2	1	1	1	2	1	1	1	1	1	1	1	1	1	2	1	1	1	1	2	1	1	1	1	1	1	1	1	1	1	1	1	1	1	1	1	1	2	2	1	1	1	1	0	0	0	0
3	1	1	2	1	3	1	2	1	1	3	1	1	1	1	1	1	1	1	1	1	2	1	1	1	1	1	1	1	1	1	1	1	1	1	1	1	1	1	1	3	1	3	1	1	1	1	0	0	0
1	1	1	1	1	1	1	1	1	1	1	1	1	1	2	2	1	1	1	1	1	1	1	1	1	1	1	1	1	1	1	1	1	1	1	1	1	1	1	1	1	1	1	1	1	1	1	0	0	0
1	1	1	1	1	1	1	1	1	1	1	1	1	1	1	1	1	1	1	1	1	1	1	1	1	1	1	1	1	1	1	1	1	1	1	1	1	1	1	1	4	3	1	1	1	1	1	0	0	0
1	1	1	1	1	1	1	1	1	1	1	1	1	1	1	1	1	1	1	1	1	1	1	1	1	1	1	1	1	1	1	1	1	1	1	1	1	1	1	1	1	1	1	1	1	1	0	0	0	0
1	1	1	1	1	1	1	1	1	1	1	1	1	1	1	1	1	1	1	1	1	1	1	1	1	1	1	1	1	1	1	1	1	1	1	1	1	1	1	1	2	1	1	1	1	1	1	0	0	0
1	1	1	1	1	1	1	1	1	1	1	1	1	1	1	1	1	1	1	1	1	1	1	1	1	1	1	1	1	1	1	1	1	1	1	1	1	1	1	1	3	3	1	1	1	1	1	0	0	0
1	1	1	1	1	1	1	1	1	1	1	1	1	1	1	1	1	1	1	1	1	1	1	1	1	1	1	1	1	1	1	1	1	1	1	1	1	1	1	1	2	1	2	1	1	1	1	0	0	0
1	1	1	1	1	1	2	1	2	1.15328	1	1	1	1	1	1	1	1	1	1	1	1	1	1	1	1	1	1	1	1	1	1	1	1	1	1	1	1	1	1	3	1	1	1	1	1	1	0	0	0
1	1	1	1	1	1	1	1	1	1	1	1	1	1	1	1	1	1	1	1	1	1	1	1	1	1	1	1	1	1	1	1	1	1	1	1	1	1	1	1	3	1	1	1	1	1	1	0	0	0
1	1	1	1	1	1	1	1	1	1	1	1	1	1	1	1	1	1	1	1	1	1	1	1	1	1	1	1	1	1	1	1	1	1	1	1	1	1	1	1	3	3	2	2	1	2	1	0	1	0
1	1	1	1	1	1	1	1	1	1	1	1	1	1	1	1	1	1	1	1	1	1	1	1	1	1	1	1	1	1	1	1	1	1	1	1	1	1	1	1	-0.577324	1	1	1	1	1	0	0	0	0
2	1	1	1	1	1	2	1	2	1	1	1	1	1	1	1	1	1	1	1	1	1	1	1	1	1	1	1	1	1	1	1	1	1	1	1	1	1	1	1	1	1	1	1	1	1	0	0	0	0
3	1	1	1	1	4	3	3	1	1	1	1	3	1	2	2	1	1	1	1	1	2	2	1	1	1	1	1	1	1	1	1	1	1	2	1	1	1	1	1	3	3	2	2	1	1	1	0	0	0
2	2	1	1	1	1	1	2	1	1	1	1	1	1	2	1	1	1	1	1	1	1	1	1	1	1	1	1	1	1	1	1	1	1	1	1	1	1	1	1	2	1	2	1	2	1	1	0	0	0
2	2	1	1	1	2	1	1	1	2	1	1	1	1	1	1	1	1	1	1	1	1	1	1	1	1	1	1	1	1	1	1	1	1	1	1	1	1	1	1	2	1	2	1	1	1	1	0	0	0
1	1	1	1	1	1	1	1	1	1	1	1	1	1	1	1	1	1	1	1	1	1	1	1	1	1	1	1	1	1	1	1	1	1	1	1	1	1	1	1	1	1	1	1	1	1	0	0	0	0
1	1	1	1	1	1	1	1	1	1	1	1	1	1	1	1	1	1	1	1	1	1	1	1	1	1	1	1	1	1	1	1	1	1	1	1	1	1	1	1	2	1	1	1	1	1	1	0	0	0
1	2	1	2	1	2	1	3	4	1	1	1	1	3	1	1	1	3	1	1	1	1	3	1	1	1	4	1	1	1	1	1	1	1	1	1	1	3	3	3	4	1	1	1	1	1	1	0	0	0
1	2	1	1	1	1	3	1	2	1	1	1	1	1	1	1	1	1	1	1	1	1	1	1	1	1	1	1	1	1	1	1	1	1	1	1	1	1	1	1	3	2	3	1	2	1	1	0	0	0
1	1	1	1	1	1	1	1	1	1	1	1	1	1	1	1	1	1	1	1	1	1	1	1	1	1	1	1	1	1	1	1	1	1	1	1	1	1	1	1	3	3	1	1	1	1	1	0	0	0
1	1	1	1	1	1	1	1	1	1	1	1	1	1	1	1	1	1	1	1	1	1	1	1	1	1	1	1	1	1	1	1	1	1	1	1	1	1	1	1	3	1	1	1	1	1	1	0	0	0
1	1	1	2	1	1	1	1	1	1	1	1	1	1	1	2	1	1	1	1	1	1	1	2	1	1	1	1	1	1	1	1	1	1	1	1	2	1	1	1	3	3	1	1	1	1	1	0	0	0
2	2	1	2	1	1	2	1	1	1	1	1	1	1	1	1	1	1	1	1	1	1	1	2	1	1	1	1	1	1	1	1	1	1	1	1	1	1	1	1	4	5	1	2	1	2	1	0	0	0
1	1	1	3	1	2	2	1	1	1	1	1	1	2	1	1	1	1	1	3	2	1	1	2	1	1	4	2	1	2	1	1	3	3	1	1	2	2	1	2	3	2	2	1	2	2	1	0	0	1
1	1	1	1	1	1	1	1	1	1	1	1	1	1	1	1	1	1	1	1	1	1	1	1	1	1	1	1	1	1	1	1	1	1	1	1	1	1	1	1	1	1	1	1	1	1	0	0	0	0
3	2	1	1	1	3	1	1	1	1	1	1	1	1	3	2	1	1	1	1	1	3	1	1	1	1	1	1	2	1	1	1	1	1	1	1	1	1	1	1	3	4	1	2	1	2	1	1	0	0
1	1	1	1	1	1	1	1	3	1	1	1	1	1	1	1	1	1	1	1	1	1	1	1	1	1	1	1	1	1	1	1	1	1	1	1	1	1	1	1	3	1	1	1	1	1	0	0	0	1
1	1	1	1	1	1	1	1	1	1	1	1	1	1	1	1	1	1	1	1	1	1	1	1	1	1	1	1	1	1	1	1	1	1	1	1	1	1	1	1	2	1.12872	1	1	1	1	0	1	0	0
1	1	1	1	1	1	1	1	2	1	1	1	1	1	1	1	1	1	1	1	1	1	1	1	1	1	1	1	1	1	1	1	1	1	1	1	1	1	1	1	3	2	1	1	1	1	1	0	0	0
2	2	1	2	2	2	2	2	2	1	1	1	1	1	1	1	1	1	1	1	1	1	1	1	1	1	2	1	1	1	1	1	1	1	1	1	1	1	1	1	2	2	1	1	1	1	1	0	0	0
2	1	1	1	1	1	1	1	1	1	1	1	1	1	1	1	1	1	1	1	1	1	1	1	1	1	1	1	1	1	1	1	1	1	1	1	1	1	1	1	3	1	1	1	1	1	1	0	0	0
2	3	2	2	2	2	2	1	1	1	1	1	1	1	2	2	2	1	1	1	1	1	1	1	1	1	1	1	1	1	1	1	1	1	1	1	1	1	1	1	2	3	1	1	1	1	1	0	1	0
1	1	1	1	2	1	1	1	1	1	1	1	1	1	1	1	1	1	1	1	1	1	1	1	1	1	1	1	1	1	1	1	1	1	1	1	1	1	1	1	3	1	1	1	1	1	1	0	0	0
1	1	1	1	1	1	1	1	1	1	1	1	1	1	1	1	1	1	1	1	1	1	1	1	1	1	1	1	1	1	1	1	1	1	1	1	1	1	1	1	2	1	2	1	1	1	1	0	0	0
3	1	1	1	1	1	1	1	1	1	1	1	1	1	1	1	1	1	1	1	1	1	1	1	1	1	1	1	1	1	1	1	1	1	1	1	1	1	1	2	1	3	1	1	1	1	1	1	0	0
1	1	1	1	1	1	1	1	1	1	1	1	1	1	1	1	1	1	1	1	1	1	1	1	1	1	1	1	1	1	1	1	1	1	1	1	1	1	1	1	2	1	1	1	1	1	1	0	0	0
1	1	1	1	1	1	1	1	1	1	1	1	1	1	1	1	1	1	1	1	1	1	1	1	1	1	1	1	1	1	1	1	1	1	1	2	1	1	1	1	2	3	1	1	1	1	1	0	0	0
3	1	1	1	1	1	1	1	1	1	1	1	1	1	1	1	1	1	1	1	1	1	1	1	1	1	1	1	1	1	1	1	1	1	1	1	1	1	1	1	3	1	3	1	3	1	0	0	0	1
1	1	1	1	1	1	1	1	1	1	1	1	1	1	1	1	1	1	1	1	1	1	1	1	1	1	1	1	1	1	1	1	1	1	1	1	1	1	1	1	1	1	1	2	1	1	0	0	0	1
1	2	1	2	1	1	1	2	1	1	1	1	1	1	2	1	1	1	1	1	1	1	2	1	1	1	2	2	1	1	1	1	1	1	1	1	2	1	1	2	3	2	2	1	1	1	1	1	0	0
1	1	1	1	1	1	1	1	1	1	1	1	1	1	1	1	1	1	1	1	1	1	1	1	1	1	1	1	1	1	1	1	1	1	1	1	1	1	1	1.38381	3	1	1	1	1	1	1	0	0	0
1	1	1	1	1	1	1	2	2	1	1	1	1	1	1	1	1	1	1	1	1	1	1	1	1	1	1	1	1	1	1	1	1	1	1	1	1	1	1	1	4	2	1	1	1	1	1	0	0	0
1	1	1	1	1	1	1	1	1	1	1	1	1	1	1	1	1	1	1	1	1	1	1	1	1	1	1	1	1	1	1	1	1	1	1	1	1	1	1	1	2	1	1	1	1	1	1	0	0	0
1	3	1	1	1	1	1	1	1	1	1	1	1	1	1	1	1	1	1	1	1	1	1	1	1	1	1	1	1	1	1	1	1	1	1	1	1	1	1	1	3	1	2	2	2	1	1	0	0	0
1	1	1	1	1	1	1	1	1	1	1	1	1	1	1	1	1	1	1	1	1	1	1	1	1	1	1	1	1	1	1	1	1	1	1	1	1	1	1	1	1	1	1	1	1	1	0	0	0	0
1	1	1	1	1	1	1	1	1	1	1.54242	1	1	1	1	1	1	1	1	1	1	1	1	1	1	1	1	1	3	1	3	1	1	1	1	1	1	1	1	1	2	3	1	1	1	1	1	0	0	0
1	1	1	1	1	1	3	1	1	1	1	1	1	1	1	1	1	1	1	1	1	1	1	1	1	1	1	1	1	1	1	1	1	1	1	1	1	1	1	1	3	2	2	2	1	1	1	0	0	0
2	4	1	5	1	1	4	1	2	1	1	1	1	1	1	5	2	1	4	3	4	1	3	5	4	3	5	1	4	1	4	1	3	3	1	1	5	1	1	4	2	4	2	3	1	3	1	0	1	0
1	1	1	1	1	1	1	1	1	1	1	1	1	1	1	1	1	1	1	1	1	1	1	1	1	1	1	1	1	1	1	1	1	1	1	1	1	1	1	1	1	1	1	1	1	1	0	0	0	0
3	2	2	2	2	3	2	1	1	1	1	1	1	3	2	2	2	2	2	2	2	2	2	2	2	2	2	2	2	2	2	2	2	2	2	2	2	2	2	3	4	1	1	1	1	1	1	0	0	0
3	3	1	3	1	2	3	1	1	1	1	1	1	1	2	2	1	2	1	2	2	1	2	1	1	1	1	1	1	1	1	1	2	2	1	1	1	1	1	1	3	2	2	1	1	1	1	0	0	0
1	1	1	1	1	1	1	1	1	1	1	1	1	1	1	1	1	1	1	1	1	1	1	1	1	1	1	1	1	1	1	1	1	1	1	1	1	1	1	1	3	2	2	1	1	1	0	1	0	0
3	3	1	2	1	1	2	3	3	1	3	3	3	3	3	3	3	4	3	3	4	3	3	3	4	3	3	3	3	3	3	3	2	4	3	2	2.22491	4	3	2	3	3	2	2	2	2	1	1	0	0
2	3	1	1	1	1	2	1	1	1	1	1	1	1	1	1	1	1	1	1	1	1	2	1	1	1	3	1	1	1	1	1	1	1	1	1	1	1	1	1	4	3	2	2	1	3	1	0	0	0
1	1	1	1	1	1	1	2	1	1	1	1	1	1	1	1	1	1	1	1	1	1	1	1	1	1	1	1	1	1	1	1	1	1	1	1	1	1	1	1	1	2	1	2	1	1	1	0	0	0
1	1	1	1	1	1	2	1	1	1	1	1	1	1	1	1	1	1	1	1	1	1	1	1	1	1	1	1	1	1	1	1	1	1	1	1	1	1	1	1	2	1	1	1	2	1	1	1	0	0
1	1	1	1	1	1	1	1	1	1	1	1	1	1	1	1	1	1	1	1	1	1	1	1	1	1	1	1	1	1	1	1	1	1	1	1	1	1	1	1	3	2	1	1	1	1	1	0	0	0
3	1	1	1	1	1	1	3	1	1	1	1	1	1	1	1	1	1	1	1	1	1	1	1	1	1	1	1	1	1	1	1	1	1	1	1	1	1	1	1	3	2	2	2	1	1	1	0	0	0
2	3	1	2	1	1	1	1	1	1	1	1	1	1	2	1	1	1	1	1	1	1	1	1	1	1	1	1	1	1	1	1	1	1	1	1	1	1	1	1	5	4	1	2	1	1	1	0	0	0
1	1	1	1	1	1	1	1	1	1	1	1	1	1	1	1	1	1	1	1	1	1	1	1	1	1	1	1	1	1	1	1	1	1	1	1	1	1	1	1	2	1	1	1	1	1	1	0	0	0
1	2	1	1	1	1	1	2	1	1	1	1	1	1	2	1	1	1	1	1	1	1	1	1	1	1	1	1	1	1	1	1	1	1	1	1	1	1	1	1	3	2	2	1	2	1	1	1	0	0
1	4	1	2	3	1	2	1	1	1	1	1	1	1	2	2	1	1	1	1	1	1	1	3	1	1	3	1	1	1	1	1	1	1	1	1	1	1	1	1	3	1	2	1	2	1	1	1	0	0
2	2	1	1	1	3	3	1	3	1	1	1	1	1	3	3	1	1	1	1	2	3	3	1	1	2	3	1	1	1	1	1	1	1	1	2	3	3	2	2	5	2	1	3	1	2	1	0	0	1
1	3	1	2	1	1	1	1	1	1	1	1	1	1	1	1	1	1	1	2	1	1	1	1	1	1	1	1	1	1	1	1	1	1	1	1	1	1	1	1	2	3	1	1	1	1	1	1	0	0
2	1	1	1	1	1	1	1	1	1	1	1	1	1	1	1	1	1	1	1	1	1	1	2	1	1	1	1	1	1	1	1	1	1	1	1	1	2	1	1	3	1	1	2	1	1	1	0	0	0
2	4	1	2	1	1	1	1	1	1	1	1	1	1	2	2	4	3	2	3	2	1	1	1	1	1	1	1	1	1	1	1	1	1	1	1	1	1	1	1	4	4	2	2	1	1	1	0	0	0
1	2	1	2	1	1	2	1	1	1	1	1	1	1	1	1	1	2	1	2	2	2	1	3	1	1	1	1	1	1	1	1	1	1	1	1	1	1	1	1	4	3	1	2	1	1	1	0	0	0
1	1	1	1	1	1	1	1	1	1	1	1	1	1	1	1	1	1	1	1	1	1	1	1	1	1	1	1	1	1	1	1	1	1	1	1	1	1	1	1	2	2	1	1	1	1	1	0	0	0
2	2	1	2	1	1	1	1	1	1	1	1	1	1	2	1	1	1	1	1	1	1	2	1	1	1	1	1	1	1	1	1	1	1	1	1	1	1	1	1	2	1	1	1	1	1	1	0	0	0
1	1	1	1	1	1	1	1	1	1	1	1	1	1	1	1	1	1	1	1	1	1	1	1	1	1	1	1	1	1	1	1	1	1	1	1	1	1	1	1	3	1	1	1	1	1	1	0	0	0
1	1	1	1	1	1	1	1	1	1	1	1	1	1	1	1	1	1	1	1	1	1	1	1	1	1	1	1	1	1	1	1	1	1	1	1	1	1	1	1	1	1	1	1	1	1	0	0	0	0
2	2	1	2	1	1	1	1	2	1	1	1	1	1	1	1	1	1	1	1	1	1	1	1	1	1	1	1	1	1	1	1	1	1	1	1	1	1	1	1	3	3	1	1	1	1	1	0	0	0
2	2	1	1	1	1	1	1	2	1	1	1	1	1	1	1	1	1	1	1	1	1	1	1	1	1	1	1	1	1	1	1	1	1	1	1	1	1	1	1	2	1	2	1	2	1	1	0	0	0
1	1	1	1	1	1	1	1	1	1	1	1	1	1	1	1	1	2	1	1	1	1	1	1	1	1	1	1	1	1	1	1	1	1	1	1	1	1	1	1	3	2	1	1	1	1	1	0	0	0
1	1	1	1	1	1	1	1	1	1	1	1	1	1	1	1	1	1	1	1	1	1	1	1	1	1	1	1	1	1	1	1	1	1	1	1	1	1	1	1	2	1	1	1	1	1	1	0	0	0
1	2	1	1	1	1	2	1	1	1	1	1	1	1	1	1	1	1	1	1	1	1	1	1	1	1	1	1	1	1	1	1	1	1	1	1	1	1	1	1	1	1	1	1	1	1	0	0	0	0
1	2	1	2	1	1	1	1	1	1	1	1	1	1	2	1	2	1	1	1	1	1	1	1	1	1	1	1	1	1	1	1	1	1	1	1	1	1	1	1	1	1	1	1	1	1	1	0	0	0
1	1	1	1	1	1	1	1	1	1	1	1	1	1	1	1	1	1	1	1	1	1	1	1	1	1	1	1	1	1	1	1	1	1	1	1	1	1	1	1	1	1	1	1	1	1	0	0	0	0
1	1	1	1	1	1	1	1	1	1	1	1	1	1	1	1	1	1	1	1	1	1	1	1	1	1	1	1	1	1	1	1	1	1	1	1	1	1	1	1	1	1	1	1	1	1	0	0	0	0
1	1	1	1	1	1	1	1	1	1	1	1	1	1	1	1	1	1	1	1	1	1	1	1	1	1	1	1	1	1	1	1	1	1	1	1	1	1	1	1	1	1	1	1	1	1	0	0	0	0
1	1	1	1	1	1	1	1	1	1	1	1	1	1	1	1	1	1	1	1	1	1	1	1	1	1	1	1	1	1	1	1	1	1	1	1	1	1	1	1	1	1	1	1	1	1	0	0	0	0
1	1	1	1	1	1	1	1	1	1	1	1	1	1	1	1	1	1	1	1	1	1	1	1	1	1	1	1	1	1	1	1	1	1	1	1	1	1	1	1	1	1	1	1	1	1	0	0	0	0
1	1	1	1	1	1	1	1	1	1	1	1	1	1	1	1	1	1	1	1	1	1	1	1	1	1	1	1	1	1	1	1	1	1	1	1	1	1	1	1	5	2	1	1	1	1	1	1	0	0
1	2	1	1	1	1	1	1	1	1	1	1	1	1	1	1	1	1	1	1	1	1	1	1	1	1	1	1	1	1	1	1	1	1	1	1	1	1	1	1	2	1	1	1	1	1	1	0	0	1
1	1	3	1	3	1	3	1	1	1	1	1	1	1	1	1	2	2	1	1	1	2	1	1	1	1	2	1	1	1	1	1	1	1	1	1	1	1	1	1	2	3	2	2	1	1	1	0	0	0
3	2	1	1	1	1	1	1	2	1	1	1	1	1	1	1	1	1	1	1	1	1	1	1	1	1	1	1	1	1	1	1	1	1	1	1	1	1	1	1	3	2	1	1	1	1	1	0	0	0
1	1	1	1	1	1	1	1	1	1	1	1	1	1	1	1	1	1	1	1	1	1	1	1	1	1	1	1	1	1	1	1	1	1	1	1	1	2	1	1	3	2	1	1	1	1	1	0	0	0
1	1	1	1	1	1	1	1	1	1	1	1	1	1	1	1	1	1	1	1	1	1	1	1	1	1	1	1	1	1	1	1	1	1	1	1	1	1	1	1	3	1	1	1	1	1	1	0	0	0
1	1	1	1	1	1	1	1	1	1	1	1	1	1	1	1	1	1	1	1	1	1	1	1	1	1	1	1	1	1	1	1	1	1	1	1	1	1	1	1	1	1	1	1	1	1	0	0	0	0
1	1	1	1	1	1	1	1	1	1	1	1	1	1	1	1	1	1	1	1	1	1	1	1	1	1	1	1	1	1	1	1	1	1	1	1	1	1	1	1	1	3	1	1	1	1	1	0	0	0
1	1	1	1	1	1	1	1	1	1	1	1	1	1	1	1	1	1	1	1	1	1	1	1	2	1	1	1	1	1	1	1	1	1	1	1	1	2	1	1	3	3	1	1	1	1	1	0	0	0
1	1	1	1	1	1	1	1	1	1	1	1	1	1	4	1	1	1	1	1	1	1	1	1	1	1	1	1	1	1	1	1	1	1	1	1	1	1	1	1	2	1	2	1	1	1	1	0	0	0
1	1	1	1	1	1	1	1	1	1	1	1	1	1	1	1	1	1	1	1	1	1	1	1	1	1	1	1	1	1	1	1	1	1	1	1	1	1	1	1	1	1	1	1	1	1	0	0	0	0
1	1	1	1	1	1	1	1	1	1	1	1	1	1	1	1	1	1	1	1	1	1	1	1	1	1	1	1	1	1	1	1	1	1	1	1	1	1	1	1	2	2	1	1	1	1	1	0	0	0
1	1	1	1	1	1	1	1	1	1	1	1	1	1	1	1	1	1	1	1	1	1	1	1	1	1	1	1	1	1	1	1	1	1	1	1	1	1	1	1	3	1	1	1	1	1	1	0	0	0
1	1	1	1	1	1	1	1	1	1	1	1	1	1	1	1	1	1	1	1	1	1	1	1	1	1	1	1	1	1	1	1	1	1	1	1	1	1	1	1	1	1	1	1	1	1	0	0	0	0
1	1	1	1	1	1	1	1	1	1	1	1	1	1	1	1	1	1	1	1	1	1	1	1	1	1	1	1	1	1	1	1	1	1	1	1	1	1	1	1	3	4	1	1	1	1	1	0	0	0
1	1	1	1	1	1	1	1	1	1	1	1	1	3	1	1	1	1	1	1	1	1	1	1	1	1	1	1	1	1	1	1	1	1	1	1	1	1	1	1	1	1	1	2	1	1	1	0	0	0
2	1	1	1	1	1	1	1	1	1	1	1	1	1	2	1	1	1	1	1	1	1	1	1	1	1	1	1	1	1	1	1	1	1	1	1	1	1	1	1	2	1	2	1	1	1	1	0	0	0
1	1	1	1	1	1	1	1	1	1.07823	1	1	1	1	1	1	1	1	1	1	1	1	1	1	2	1	1	1	1	1	1	2	2	1	2	1	1	1	1	1	1	1	1	1	1	1	0	0	0	0
1	1	1	1	1	1	1	1	1	1	1	1	1	1	1	1	1	1	1	1	1	1	1	1	1	1	1	1	1	1	1	1	1	1	1	1	1	1	1	1	3	3	1	1	1	1	1	1	0	0
1	1	1	1	1	1	1	1	1	1	1	1	1	1	1	1	1	1	1	1	1	1	1	1	1	1	1	1	1	1	1	1	1	1	1	1	1	1	1	1	2	1	1	1	1	2	1	0	0	0
1	1	1	1	1	1	1	1	1	1	1	1	1	1	1	1	1	1	1	1	1	1	1	1	1	1	1	1	1	1	1	1	1	1	1	1	1	1	1	1	1	1	1	1	1	1	0	0	0	0
2	1	1	1	1	1	1	1	1	1	1	1	1	1	1	1	1	1	1	1	1	1	1	1	1	1	1	1	1	1	1	1	1	1	1	1	1	1	1	1	2	1	1	1	1	1	1	0	0	0
2	2	1	1	1	2	3	2	1	1	1	1	2	3	1	1	1	1	1	1	1	1	1	1	1	1	1	1	1	1	1	1	1	1	1	1	1	1	1	1	2	1	2	1	2	1	1	0	0	0
1	1	1	1	1	1	1	1	1	1	1	1	1	0.874601	1	1	1	1	1	1	1	1	1	1	1	1	1	1	1	1	1	1	1	1	1	1	1	1	1	1	2	1	1	1	1	1	1	0	0	0
1	1	1	1	1	1	1	1	1	1	1	1	1	1	1	1	1	1	1	1	1	1	1	1	1	1	1	1	1	1	1	1	1	1	1	1	1	1	1	1	2	1	1	1	1	1	1	0	0	0
1	2	1	1	1	1	1	1	1	1	1	1	1	1	1	1	1	1	1	1	1	1	1	1	1	1	1	1	1	1	1	1	1	1	1	1	1	1	1	1	3	1	2	1	1	1	1	0	0	0
1	1	1	1	1	1	1	1	1	1	1	1	1	1	1	1	1	1	1	1	1	1	1	1	1	1	1	1	1	1	1	1	1	1	1	1	1	1	1	1	2	1	1	1	1	1	1	0	0	0
1	1	1	1	1	1	1	1	1	1	1	1	1	1	1	1	1	1	1	1	1	1	1	1	1	1	1	1	1	1	1	1	1	1	1	1	1	1	1	1	3	2	2	1	2	1	1	0	0	0
2	1	1	1	1	1	2	2	1	1	1	1	1	1	1	1	1	1	1	1	1	1	1	1	1	1	1	1	1	1	1	1	1	1	1	1	1	1	1	1	2	1	1	1	1	1	1	0	0	0
1	1	1	2	1	1	1	1	1	1	1	1	1	1	1	1	1	1	1	1	1	1	1	1	1	1	1	1	1	1	1	1	1	1	1	1	1	1	1	1	3	3	1	1	1	1	1	0	0	0
1	1	1	1	1	1	1	1	1	1	1	1	0.889126	1	1	1	1	1	1	1	1	1	1	1	1	1	1	1	1	1	1	1	1	1	1	1	1	1	1	1	2	2	1	1	1	1	1	0	0	0
1	2	1	1	1	1	2	1	1	1	1	1	1	1	1	1	1	1	1	1	1	1	1	1	1	1	1	1	1	1	1	1	1	1	1	1	1	1	1	1	3	1	2	1	1	1	1	0	0	0
2	3	1	3	1	2	2	1	2	1	2	1	1	2	2	2	1	1	1	1	1	1	2	1	1	1	2	1	1	1	1	1	1	1	1	1	1	1	1	1	3	3	1	2	1	2	1	0	0	0
1	1	1	1	1	1	1	1	1	1	1	1	1	1	1	1	1	1	1	1	1	1	1	1	1	1	2	1	1	1	1	1	1	1	1	1	1	1	1	1	2	1	1	1	1	1	1	0	0	0
1	1	1	1	1	1	1	1	1	1	1	1	1	1	1	1	1	1	1	1	1	1	1	1	1	1	1	1	1	1	1	1	1	1	1	1	1	1	1	1	3	2	1	1	1	1	1	0	0	0
1	1	1	1	1	1	1	1	1	1	1	1	1	1	1	1	1	1	1	1	1	1	1	1	1	1	1	1	1	1	1	1	1	1	1	1	1	1	1	1	3	3	1	1	1	1	1	0	0	0
1	1	1	1	1	1	1	2	3	1	2	1	1	1	1	1	1	1	1	1	1	1	1	1	1	1	1	1	1	1	1	1	1	1	1	1	1	1	1	1	3	1	2	1	1	1	1	0	0	0
1	1	1	1	1	1	1	1	1	1	1	1	1	1	1	1	1	1	1	1	1	1	1	1	1	1	1	1	1	1	1	1	1	1	1	1	1	1	1	1	3	1	1	1	1	1	1	0	0	0
1	1	1	1	1	1	1	1	1	1	1	1	1	1	1	1	1	1	1	1	1	1	1	1	1	4	1	1	1	1	1	1	1	1	1	1	1	1	1	1	2	2	1	2	1	2	0	0	0	0
1	1	1	1	1	1	1	1	1	1	1	1	1	1	1	1	1	1	1	1	1	1	1	1	1	1	1	1	1	1	1	1	1	1	1	1	1	1	1	1	3	1	1	1	1	1	1	0	0	0
1	1	1	1	1	1	1	1	1	1	1	1	1	1	1	1	1	1	1	1	1	1	1	1	1	1	1	1	1	1	1	1	1	1	1	1	1	1	1	1	3	1	1	1	1	1	1	0	0	0
1	1	1	1	1	1	1	1	1	1	1	1	1	1	1	1	1	1	1	1	1	1	1	1	1	1	1	1	1	1	1	1	1	1	1	1	1	1	1	1	3	3	1	1	1	1	1	1	0	0
1	1	1	1	1	1	1	2	1	1	1	1	1	1	1	1	1	1	1	1	1	1	1	1	1	1	1	2	1	1	1	1	1	1	1	1	1	1	1	1	1	1	1	2	1	1	1	0	0	0
1	1	1	1	1	1	1	1	1	1	1	1	1	1	1	1	1	1	1	1	1	1	1	1	1	1	1	1	1	1	1	1	1	1	1	1	1	1	1	1	2	1	1	1	1	1	1	1	0	0
1	2	1	1	1	1	1	1	1	1	1	1	1	1	1	1	1	1	1	1	1	1	1	1	1	1	1	1	1	1	1	1	1	1	1	1	1	1	1	1	3	2	1	1	1	1	0	1	0	0
2	3	1	1	1	1	2	2	1	1	1	1	1	1	1	1	1	1	1	1	1	1	1	2	1	1	1	1	1	1	1	1	1	1	1	1	1	1	1	1	2	1	1	1	1	1	1	0	0	0
1	1	1	1	1	1	1	1	1	1	1	1	1	1	1	1	1	1	1	1	1	1	1	1	1	1	1	1	1	1	1	1	1	1	1	1	1	1	1	1	1	2	1	1	1	1	0	0	0	0
1	1	1	1	1	1	1	1	1	1	1	1	1	1	1	1	1	1	1	1	1	1	1	1	1	1	1	1	1	1	1	1	1	1	1	1	1	1	1	1	3	1	1	1	1	1	1	0	0	0
1	1	1	1	1	1	1	1	1	1	1	1	1	1	1	1	1	1	1	1	1	1	1	1	1	1	1	1	1	1	1	1	1	1	1	1	1	1	1	1	2	1	1	1	1	1	0	1	0	0
1	1	1	1	1	1	1	1	1	1	1	1	1	1	1	1	1	1	1	1	1	1	1	1	1	1	1	1	1	1	1	1	1	1	1	1	1	1	1	1	2	1	1	1	1	1	1	0	0	0
1	1	1	1	1	1	1	1	1	1	1	1	1	1	1	1	1	1	1	1	1	1	1	1	1	1	1	1	1	1	1	1	1	1	1	1	1	1	1	1	3	2	1	1	1	1	1	1	0	0
2	2	1	1	1	1	1	2	2	1	1	1	1	1	2	2	1	2	1	1	1	1	3	1	1	1	1	1	1	1	1	1	1	1	1	1	1	1	1	1	2	1	1	1	1	1	1	0	0	0
1	3	1	1	1	1	1	1	3	1	1	1	1	1	1	1	1	1	1	1	1	1	1	1	1	1	1	1	1	1	1	1	1	1	1	1	1	1	1	1	3	1	2	1	1	1	1	0	0	0
1	1	1	1	1	1	1	1	1	1	1	1	1	1	1	1	1	1	1	1	1	1	1	1	1	1	1	1	1	1	1	1	1	1	1	1	1	1	1	1	3	1	1	1	1	1	1	1	0	0
1	1	1	1	1	1	1	1	1	1	1	1	1	1	2	1	1	1	1	1	1	1	1	1	1	1	1	1	1	1	1	1	1	1	1	1	1	1	1	1	1	1	1	1	1	1	0	0	0	0
3	3	4	3	3	3	4	3	1	1	2	2	2	2	3	3	3	3	3	3	3	3	3	3	2	2	2	2	3	2	1	1	2	2	1	3	2	2	2	1	2	3	2	2	2	2	1	0	0	0
1	1	1	1	1	1	1	1	1	1	1	1	1	1	1	1	1	1	1	1	1	1	1	1	1	1	1	1	1	1	1	1	1	1	1	1	1	1	1	1	2	1	1	1	1	1	1	0	0	0
2	1	1	1	1	1	1	1	1	1	1	1	1	1	1	1	1	1	1	1	1	1	2	1	1	1	1	1	1	1	1	1	1	1	1	1	1	1	1	1	2	2	1	1	1	1	1	0	0	0
3	2	1	1	1	2	2	2	1	1	1	1	2	1	2	1	1	1	1	1	2	1	1	1	1	1	1	2	1	1	1	1	1	2	2	1	1	1	1	1	2	3	1	1	1	1	0	0	0	0
2	1	1	2	1	1	1	2	3	1	2	1	1	1	1	1	1	1	1	1	1	1	1	1	1	1	1	1	1	1	1	1	1	1	1	1	1	1	1	1	3	1	1	1	1	1	1	1	0	0
1	1	1	1	1	1	1	1	1	1	1	1	1	1	1	1	1	1	1	1	1	1	1	1	1	1	1	1	1	1	1	1	1	1	1	1	1	1	1	1	1	1	1	1	1	1	0	0	0	0
1	1	1	1	1	1	1	1	1	1	1	1	1	1	1	1	1	1	1	1	1	1	1	1	1	1	1	1	1	1	1	1	1	1	1	1	1	1	1	0.726932	2	1	1	1	1	1	1	0	0	0
1	1	1	1	1	1	1	1	1	1	1	1	1	1	1	3	1	1	1	1	1	1	1	1	1	1	1	1	1	1	1	1	1	1	1	1	1	1	1	1	2	3	1	1	1	1	1	0	0	0
1	1	1	1	1	1	1	1	1	1	1	1	1	1	1	1	1	1	1	1	1	1	1	1	1	1	1	1	1	1	1	1	1	1	1	1	1	1	1	1	2	3	1	1	1	1	1	0	0	0
2	3	1	2	1	1	2	2	2	1	2	2	1	2	2	2	2	2	2	2	1	1	2	2	1	1	2	1	1	1	1	1	1	1	1	1	1	1	2	2	2	2	2	2	1	1	1	0	0	0
3	3	1	3	1	1	2	2	2	1	1	1	1	1	2	3	2	2	1	1	1	2	2	2	2	2	2	1	1	1	1	1	1	1	1	1	1	1	1	1	3	3	1	1	1	1	1	0	0	0
1	1	1	1	1	1	1	1	1	1	1	1	1	1	1	1	1	1	1	1	1	1	1	1	1	1	1	1	1	1	1	1	1	1	1	1	1	1	1	1	2	3	1	1	1	1	1	0	0	0
3	3	1	2	1	1	1	1	1	1	1	1	1	1	1	1	1	1	1	1	1	1	1	1	2	1	1	1	1	1	1	1	1	1	1	1	1	1	1	1	3	2	1	1	1	1	1	0	0	0
1	1	1	1	1	1	1	1	1	1	1	1	1	1	1	1	1	1	1	1	1	1	1	1	1	1	1	1	1	1	1	1	1	1	1	1	1	1	1	1	3	1	1	1	1	1	1	0	0	0
1	1	1	1	1	1	1	2	1	1	1	1	1	1	1	1	1	1	1	1	1	1	1	1	1	1	1	1	1	1	1	1	1	1	1	1	1	1	1	1	1	1	1	2	1	1	1	0	0	0
1	1	1	1	1	1	1	1	1	1	1	1	1	1	1	1	1	1	1	1	1	1	1	1	1	1	1	1	1	1	1	1	1	1	1	1	1	1	1	1	2	1	1	1	1	1	1	0	0	0
1	1	1	1	1	1	1	1	1	1	1	1	1	1	1	1	1	1	1	1	1	1	1	1	1	1	1	1	1	1	1	1	1	1	1	1	1	1	1	1	4	4	1	1	1	1	1	0	0	1
2	2	1	3	1	2	2	1	2	1	1	1	1	1	2	2	2	1	1	1	1	1	3	2	1	1	1	3	3	2	2	1	1	2	1	1	2	1	1	2	2	2	1	1	1	1	1	0	0	0
1	1	1	1	1	1	1	1	1	1	1	1	1	1	1	1	1	1	1	1	1	1	1	1	1	1	1	1	1	1	1	1	1	1	1	1	1	1	1	1	3	3	1	1	1	1	1	0	0	0
1	3	1	2	1	1	1	1	1	1	1	1	1	1	2	1	1	1	1	1	1	1	1	2	1	1	1	1	1	1	1	1	1	1	1	1	1	1	1	2	3	2	2	2	1	1	1	1	0	0
2	2	4	3	2	4	2	3	3	2	3	2	2	1	2	2	1	3	3	2	2	2	2	3	2	2	3	2	3	2	2	3	2	2	2	2	4	2	3	2	2	2	3	2	2	1	1	1	0	0
1	2	1	1	1	1	1	1	1	1	1	1	1	1	1	1	1	1	1	1	1	1	1	1	1	1	1	1	1	1	1	1	1	1	1	1	1	1	1	1	3	1	2	1	2	1	1	0	0	0
1	1	1	1	1	1	1.01088	1	1	1	1	1	1	1.33981	1	1	1	1	1	1	1	1	1	1	1	1	1	1	1	1	1	1	1	1	1	1	1	1	1	0.883844	3	2	1	2	1	1	1	0	0	0
2	3	1	3	1	1	1	1	1	1	1	1	1	1	1	3	1	1	1	1	1	1	3	1	1	1	1	1	1	1	1	1	1	1	1	1	1	1	1	1	2	1	3	3	2	2	0	0	0	1
2	2	1	1	1	1	1	1	2	1	1	1	1	1	1	1	1	1	1	1	1	1	1	1	1	1	1	1	1	1	1	1	1	1	1	1	1	1	1	1	3	1	1	1	1	1	1	0	0	0
1	1	1	1	1	1	1	1	1	1	1	1	1	1	1	1	1	1	1	1	1	1	1	1	1	1	1	1	1	1	1	1	1	1	1	1	1	1	1	1	3	3	1	1	1	1	1	0	0	0
3	1	1	1	1	1	1	1	1	1	1	1	1	1	2	2	1	1	1	1	1	1	1	1	1	1	1	1	1	1	1	1	1	1	1	1	1	1	1	1	3	1	1	2	1	1	1	0	0	0
1	2	1	1	1	1	1	1	1	1	1	1	1	1	1	1	1	1	1	1	1	1	1	1	1	1	1	1	1	1	1	1	1	1	1	1	1	1	1	1	3	1	2	1	1	1	1	1	0	0
2	3	1	2	1	2	2	1	3	1	2	1	1	1	3	3	2	1	1	2	1	2	2	3	1	1	2	1	2	1	1	1	1	2	1	2	2	1	1	2	3	3	1	2	1	2	1	1	1	0
1	1	1	1	1	1	1	1	1	1	1	1	1	1	1	1	1	1	1	1	1	1	1	1	1	1	1	1	1	1	1	1	1	1	1	1	1	1	1	1	2	1	1	1	1	1	1	0	0	0
2	3	1	2	2	3	2	1	1	1	1	1	1	1	2	2	2	2	1	2	2	2	2	2	1	2	3	1	1	1	1	1	1	1	1	1	1	1	1	1	3	3	3	2	2	1	1	1	0	0
1	1	4	1	1	1	1	1	1	1	1	1	1	1	1	1	1	1	1	1	1	1	1	1	1	1	1	1	1	1	1	1	1	1	1	1	1	1	1	1	4	2	1	2	1	1	1	0	0	0
1	1	1	1	1	1	1	1	1	1	1	1	1	1	1	1	1	1	1	1	1	1	1	1	1	1	1	1	1	1	1	1	1	1	1	1	1	1	1	1	2	1	1	1	1	1	1	1	0	0
1	1	1	2	1	1	1	1	1	1	1	1	1	1	1	1	1	1	1	1	1	1	1	1	1	1	1	1	1	1	1	1	1	1	1	1	1	1	1	1	2	2	1	1	1	1	1	0	0	0
1	1	1	1	1	1	1	1	1	1	1	1	1	1	1	1	1	1	1	1	1	1	1	1	1	1	1	1	1	1	1	1	1	1	1	1	1	1	1	1	3	1	1	1	1	1	0	1	0	0
1	1	1	1	1	1	1	1	1	1	1	1	1	1	1	1	1	1	1	1	1	1	1	1	1	1	1	1	1	1	1	1	1	1	1	1	1	1	1	1	3	1	1	1	1	1	1	0	0	0
1	1	1	1	1	1	1	1	1	1	1	1	1	1	1	1	1	1	1	1	1	1	1	1	1	1	1	1	1	1	1	1	1	1	1	1	1	1	1	1	3	1	1	1	1	1	1	0	0	0
1	1	1	1	1	1	1	1	1	1	1	1	1	1	2	2	1	1	1	1	1	1	1	3	1	1	2	1	1	1	1	1	1	1	1	1	1	1	1	3	1	1	1	1	1	1	1	0	0	0
1	1	1	1	1	1	1	1	1	1	1	1	1	1	1	1	1	1	1	1	1	1	1	1	1	1	1	1	1	1	1	1	1	1	1	1	1	1	1	1	3	1	1	1	1	1	1	0	0	0
1	1	1	1	1	1	1	1	1	1	1	1	1	1	1	1	1	1	1	1	1	1	1	1	1	1	1	1	1	1	1	1	1	1	1	1	1	1	1	1	1	1	1	1	1	1	0	0	0	0
3	3	1	2	2	2	2	3	2	1	1	1	1	2	3	1	1	1	1	2	1	1	1	1	1	1	1	2	1	1	1	1	1	1	1	1	1	1	1	1	3	1	1	1	1	1	1	0	0	0
3	4	1	3	1	1	1	1	1	1	1	1	1	1	1	1	1	1	1	1	1	1	1	1	1	1	1	1	1	1	1	1	1	1	1	1	1	1	1	1	3.30441	0.976577	1.65067	1.19924	1.75814	0.97865	1	0	0	0
1	1	1	1	1	1	1	1	1	1	1	1	1	1	1	1	1	1	1	1	1	1	1	1	1	1	1	1	1	1	1	1	1	1	1	1	1	1	1	1	1	1	1	1	1	1	0	0	0	0
1	1	1	1	1	1	1	1	1	1	1	1	1	1	1	1	1	1	1	1	1	1	1	1	1	1	1	1	1	1	1	1	1	1	1	1	1	1	1	1	1	1	1	1	1	1	0	0	0	0
1	1	1	1	1	1	1	1	1	1	1	1	1	1	1	1	1	1	1	1	1	1	1	1	1	1	1	1	1	1	1	1	1	1	1	1	1	1	1	1	2	1	1	1	1	1	1	0	0	0
2	2	1	1	1	2	2	3	2	1	1	1	1	1	2	2	1	1	1	1	1	1	1	1	1	1	1	1	1	1	1	1	1	1	1	1	1	1	1	1	1	1	1	1	1	1	0	0	0	0
1	1	1	1	1	1	1	1	1	1	1	1	1	1	1	1	1	1	1	1	1	1	1	1	1	1	1	1	1	1	1	1	1	1	1	1	1	1	1	1	1	1	1	1	1	1	0	0	0	0
2	1	1	3	1	1	2	1	1	1	1	1	1	1	1	1	1	1	1	1	1	1	3	1	1	1	1	1	1	1	1	1	1	1	1	1	1	1	1	1	4	1.84281	1	1	1	1	0	0	0	0
1	1	1	1	1	1	1	1	1	1	1	1	1	1	1	1	1	1	1	1	1	1	1	1	1	1	1	1	1	1	1	1	1	1	1	1	1	1	1	1	1	1	1	1	1	1	1	0	0	0
3	2	1	2	1	1	1	2	3	1	1	1	1	1	1	2	1	1	1	2	1	1	1	1	1	1	1	1	1	1	1	1	1	1	1	1	1	1	1	2	3	1	1	1	1	1	1	0	0	0
1	1	1	1	1	1	1	1	1	1	1	1	1	1	1	1	1	1	1	1	1	1	1	1	1	1	1	1	1	1	1	1	1	1	1	1	1	1	1	1	1	1	1	1	1	1	0	0	0	0
1	2	1	2	1	1	1	1	1	1	1	1	1	1	1	1	1	1	1	1	1	1	1	1	1	1	1	1	1	1	1	1	1	1	1	1	1	1	1	1	1	1	1	1	1	1	0	0	0	0
2	2	1	1	1	1	1	1	1	1	1	1	1	1	2	2	2	3	3	3	3	3	2	2	2	2	3	1	1	1	1	1	1	1	1	1	1	1	1	1	3	2	3	2	1	2	1	1	0	0
1	2	1	1	1	1	1	1	1	1	1	1	1	1	1	1	1	1	1	1	1	1	1	1	1	1	1	1	1	1	1	1	1	1	1	1	1	1	1	1	1	1	1	1	1	1	0	0	0	0
1	1	1	1	1	1	1	1	1	1	1	1	1	1	1	1	1	1	1	1	1	1	1	1	1	1	1	1	1	1	1	1	1	1	1	1	1	1	1	1	2	2	1	1	1	1	1	0	0	0
2	2	1	1	1	3	2	1	2	1	2	1	1	1	1	1	1	1	1	1	1	1	1	1	1	1	1	1	1	1	1	1	1	1	1	1	1	1	1	1	3	1	1	1	1	1	1	0	0	0
1	1	1	1	1	1	1	1	1	1	1	1	1	1	1	1	1	1	1	1	1	1	1	1	1	1	1	1	1	1	1	1	1	1	1	1	1	1	1	1	3	1	1	1	1	1	1	1	0	0
2	1	1	1	1	1	1	3	1	1	1	1	1	1	1	2	2	1	1	1	1	2	2	1	1	1	5	1	1	1	1	1	1	1	1	1	1	1	1	1	1	2	1	2	1	1	0	0	0	0
2	1	1	1	1	2	2	2	2	1	1	1	1	1	1	1	1	1	1	1	1	1	1	1	1	1	1	1	1	1	1	1	1	1	1	1	1	1	1	1	4	3	2	1	1	1	1	0	1	0
1	3	1	2	0.91019	1	1	1	1	1	1	1	1	1	1	1	1	1	1	1	1	1	1	1	1	1	1	1	1	1	1	1	1	1	1	1	1	1	1	1	3	4	1	2	1	1	1	1	0	0
2	2	1	1	2	2	1	4	4	1	4	1	1	1	1	1	1	1	1	1	1	1	1	1	1	1	1	1	1	3	3	1	1	1	1	1	1	1	1	1	1	1	1	1	1	1	0	0	0	0
1	1	1	1	1	1	1	1	1	1	1	1	1	1	1	1	1	1	1	1	1	1	1	1	1	1	1	1	1	1	1	1	1	1	1	1	1	1	1	1	1	3	1	1	1	1	1	0	0	0
1	1	1	1	1	1	1	1	1	1	1	1	1	1	1	1	1	1	1	1	1	1	1	1	1	1	1	1	1	1	1	1	1	1	1	1	1	1	1	1	5	1	1	1	1	1	1	0	0	0
1	1	1	1	1	1	1	1	1	1	1	1	1	1	1	1	1	1	1	1	1	1	1	1	1	1	1	1	1	1	1	1	1	1	1	1	1	1	1	1	1	2	1	1	1	1	1	0	0	0
1	1	1	1	1	1	1	1	1	1	1	1	1	1	1	1	1	1	1	1	1	1	1	1	1	1	1	1	1	1	1	1	1	1	1	1	1	1	1	1	2	1	1	1	1	1	0	0	0	0
2	2	1	2	1	2	1	2	2	1	2	1	1	1	2	1	1	1	1	1	1	1	1	1	1	1	1	2	1	1	1	1	1	1	1	1	1	1	1	1	2	1	1	1	1	1	1	0	0	0
2	1	1	2	1	2	1	2	2	1	1	1	1	1	1	1	1	1	1	1	2	1	1	1	1	1	1	1	1	1	1	1	1	2	1	1	2	1	1	2	2	1	1	1	1	1	1	0	0	0
2	1	1	1	1	1	2	2	1	1	1	1	1	1	1	1	1	1	1	1	1	1	1	1	1	1	1	1	1	1	1	1	1	1	1	1	1	1	1	1	2	2	1	1	5	1	0	0	0	1
1	1	1	1	1	1	1	1	1	1	1	1	1	1	1	1	1	1	1	1	1	1	1	1	1	1	1	1	1	1	1	1	1	1	1	1	1	1	1	1	3	1	1	1	1	1	1	0	0	0
1	2	1	1	1	2	2	3	1	1	1	1	2	2	1	1	1	1	1	1	1	1	1	1	1	1	1	1	1	1	1	1	1	1	1	1	1	1	1	1	2	1	2	1	1	1	1	0	0	0
1	1	1	1	1	1	1	1	1	1	1	1	1	1	1	1	1	1	1	1	1	1	1	1	1	1	1	1	1	1	1	1	1	1	1	1	1	1	1	1	1	1	1	1	1	1	0	0	0	0
1	1	1	1	1	1	1	1	1	1	1	1	1	1	1	1	1	1	1	1	1	1	1	1	1	1	1	1	1	1	1	1	1	1	1	1	1	1	1	1	1	1	1	1	1	1	0	0	0	0
1	1	1	1	1	1	1	1	1	1	1	1	1	1	1	1	1	1	1	1	1	1	1	1	1	1	1	1	1	1	1	1	1	1	1	1	1	1	1	1	3	1	1	1	1	1	0	0	0	1
2	1	1	1	1	1	1	1	1	1	1	1	1	1	1	1	1	1	1	1	1	1	1	1	1	1	1	1	1	1	1	1	1	1	1	1	1	1	1	1	1	1	1	1	1	1	1	0	0	0
2	3	1	1	1	1	1	1	1	1	1	1	1	1	1	1	1	1	1	1	1	1	1	1	1	1	1	1	1	1	1	1	1	1	1	1	1	1	1	1	2	1	3	1	2	1	1	0	0	0
3	2	1	2	1	1	1	1	1	1	1	1	1	1	1	2	1	1	1	1	1	1	1	1	1	1	1	1	1	1	1	1	1	1	1	1	1	1	1	1	1	1	1	1	1	1	0	0	0	0
1	2	1	1	1	1	1	1	1	1	1	1	1	1	1	2	1	1	1	1	1	1	1	2	1	1	1	1	1	1	1	1	1	1	1	1	2	1	1	1	3	2	1	2	1	1	1	0	0	0
1	1	1	2	1	1	1	1	1	1	1	1	1	1	1	1	1	1	1	1	1	1	1	1	1	1	1	1	1	1	1	1	1	1	1	1	1	1	1	2	2	1	1	1	1	1	1	0	0	0
1	1	1	1	1	1	1	1	1	1	1	1	1	1	1	1	1	1	1	1	1	1	1	1.02004	1	1	1	1	1	1	1	1	1	1	1	1	1	1	1	1	3	2	1	1	1	1	1	1	0	0
2	1	1	2	1	1	2	2	2	1	1	1	1	1	1	3	3	2	1	1	1	1	1	1	1	1	1	1	1	1	1	1	1	1	1	1	1	1	1	1	2	3	1	2	1	2	1	0	0	0
1	1	1	1	1	1	1	1	1	1	1	1	1	1	2	1	1	1	1	1	1	1	1	1	1	1	1	1	1	1	1	1	1	1	1	1	1	1	1	1	2	2	1	1	1	1	1	0	1	0
2	1	1	1	1	1	1	2	1	1	1	1	1	2	1	1	1	1	1	2	1	1	1	3	1	2	4	1	1	1	1	1	1.25965	1	1	1	2	2	2	3	3	2	2	2	1	1	1	0	0	0
3	2	1	3	1	3	2	1	1	1	1	1	1	1	3	3	3	3	1	3	3	2	1	1	1	1	1	1	1	1	1	1	1	1	1	1	1	1	1	1	1.96045	3	1	1	1	1	1	0	0	0
2	4	1	3	1	1	4	1	1	1	1	1	1	1	3	4	1	1	1	1	1	1	1	1	1	1	1	1	1	1	1	1	1	1	1	1	1	1	1	1	1	1	2	3	2	3	1	0	0	0
1	1	1	1	1	1	1	1	1	1	1	1	1	1	1	1	1	1	1	1	1	1	1	1	1	1	1	1	1	1	1	1	1	1	1	1	1	1	1	1	3	1	3	1	2	1	0	0	0	1
1	1	1	1	1	1	1	3	3	1	1	1	1	1	1	1	1	1	1	1	1	1	1	1	1	1	1	1	1	1	1	1	1	1	1	1	1	1	1	2	5	3	1	1	1	1	1	1	0	0
2	1	1	1	1	1	1	1	1	1	1	1	1	1	1	1	1	1	1	1	1	1	1	1	1	1	1	1	1	1	1	1	1	1	1	1	1	1	1	1	2.76818	2	1	1	1	1	1	0	0	0
1	1	1	1	1	1	1	1	1	1	1	1	1	1	1	1	1	1	1	1	1	1	1	1	1	1	1	1	1	1	1	1	1	1	1	1	1	1	1	1	1	2	2	1	1	1	1	0	0	1
1	1	1	1	1	1	1	1	1	1	1	1	1	1	1	1	1	1	1	1	1	1	1	1	1	1	1	1	1	1	1	1	1	1	1	1	1	1	1	1	1	1	1	1	1	1	0	0	0	0
1	5	1	5	1	1	2	1	1	1	1	1	1	1	2	1	1	1	1	1	1	2	1	1	1	1	1	1	1	1	1	1	1	1	1	1	1	1	1	1	3	2	2	1	3	1	1	0	0	0
1	2	1	3	1	1	2	1	3	1	2	1	1	2	1	1	1	1	1	1	1	1	1	1	1	1	1	1	1	1	1	1	1	1	1	1	1	1	1	1	3	3	2	1	1	1	1	0	0	0
1	3	1	2	1	1	1	1	1	1	1	1	1	1	1	1	1	1	1	1	1	1	1	1	1	1	2	1	1	1	1	1	1	1	1	1	1	1	1	1	3	2	1	1	1	1	1	0	0	0
3	1	1	1	1	1	2	1	1	1	1	1	2	2	1	1	1	1	1	1	1	1	1	1	1	1	1	1	1	1	1	1	1	1	1	1	1	1	1	1	5	4	1	1	1	1	1	1	0	0
5	5	1	4	5	1	5	1	1	1	1	1	1	1	2	1	1	1	1	1	1	1	1	1	1	1	1	1	1	1	1	1	1	1	1	1	1	1	1	1	5	3	3	2	3	3	1	1	0	0
1	1	1	1	1	1	1	1	1	1	1	1	1	1	1	1	1	1	1	1	1	1	1	1	1	1	1	1	1	1	1	1	1	1	1	1	1	1	1	1	1	1	1	1	1	1	0	0	0	0
1	1	1	1	1	1	1	1	1	1	1	1	1	1	1	1	1	1	1	1	1	1	1	1	1	1	1	1	1	1	1	1	1	1	1	1	1	1	1	1	3	1	1	1	1	1	1	0	0	0
1	1	1	1	1	1	1	1	1	1	1	1	1	1	1	1	1	1	1	1	1	1	1	1	1	1	1	1	1	1	1	1	1	1	1	1	1	1	1	1	2	1	1	1	1	1	1	0	0	0
2	2	1	2	2	2	2	2	1	1	1	1	1	1	2	2	1	1	1	1	1	1	1	2	1	1	1	1	1	1	1	1	1	1	1	1	1	1	1	1	1	1	1	1	2	2	1	0	0	0
1	1	1	1	1	1	1	1	1	1	1	1	1	1	1	1	1	1	1	1	1	1	1	1	1	1	1	1	1	1	1	1	1	1	1	1	1	1	1	1	1	1	1	1	1	1	0	0	0	0
3	1	1	1	1	1	1	1	1	1	1	1	1	1	1	1	1	1	1	1	1	1	1	1	1	1	1	1	1	1	1	1	1	1	1	1	1	1	1	1	3	1	2	1	2	1	1	0	0	0
3	4	1	4	1	1	2	2	2	1	2	1	1	1	2	2	3	2	2	2	2	2	2	4	4	5	4	1	1	1	1	1	1	1	1	1	1	1	1	1	4	1	1	1	1	1	1	0	0	0
2	1	1	1	1	1	2	1	1	1	1	1	1	1	3	1	1	1	1	2	1	1	1	2	1	1	2	1	1	1	1	1	1	1	1	1	1	1	1	1	1	2	1	2	1	1	1	0	0	0
1	1	1	1	1	1	1	1	1	1	1	1	1	1	1	1	1	1	1	1	1	1	1	1	1	1	1	1	1	1	1	1	1	1	1	1	1	1	1	1	3	1	1	1	1	1	1	0	0	0
3	3	3	3	2	2	3	1	1	1	1	1	1	1	2	2	2	2	1	1	1	2	2	2	1	1	2	1	1	1	1	1	1	1	1	1	1	1	1	1	5	5	2	3	2	2	1	0	0	0
1	1	1	1	1	1	1	1	1	1	1	1	1	1	1	1	1	1	1	1	1	1	1	1	1	1	1	1	1	1	1	1	1	1	1	1	1	1	1	1	2	1	2	1	1	1	0	0	0	0
3	3	3	3	3	3	3	2	2	2	2	2	2	2	2	2	2	2	2	2	2	2	2	2	2	2	2	2	2	2	2	2	2	2	2	2	2	2	2	2	2	2	2	2	2	2	1	0	1	0
1	3	1	1	1	1	1	1	1	1	1	1	1	1	1	1	1	1	1	1	1	1	1	1	1	1	1	1	1	1	1	1	1	1	1	1	1	1	1	1	3	1	1	1	1	1	1	0	0	0
1	2	1	1	1	1	1	1	1	1	1	1	1	1	1	1	1	1	1	1	1	1	1	1	1	1	1	1	1	1	1	1	1	1	1	1	1	1	1	1	2	3	1	1	1	1	1	0	0	0
1	1	1	1	1	1	1	1	1	1	1	1	1	1	1	1	1	1	1	1	1	1	1	1	1	1	1	1	1	1	1	1	1	1	1	1	1	1	1	1	2	1	2	1	1	1	1	0	0	0
1	2	1	2	2	1	2	1	1	1	1	1	1	1	1	1	1	1	1	1	1	1	1	1	1	1	1	1	1	1	1	1	1	1	1	1	1	1	1	1	3	1	2	1	1	1	1	1	0	0
3	2	1	1	3	1	1	1	1	1	1	1	1	1	3	2	1	1	1	1	1	1	3	1	1	1	1	1	1	1	1	1	1	1	1	1	1	1	1	1	3	1	2	2	1	1	1	0	0	0
1	1	1	1	1	1	1	1	1	1	1	1	1	1	1	1	1	1	1	1	1	1	1	1	1	1	1	1	1	1	1	1	1	1	1	1	1	1	1	1	1	1	1	1	1	1	0	0	0	0
3	2	2	2	1	1	3	2	2	1	2	1	1	2	3	2	1	2	5	2	2	1	1	1	1	1	1	3	2	2	1	5	1	1	1	1	1	1	1	1	1	1	1	1	1	1	0	0	0	0
1	1	1	1	1	1	1	1	1	1	1	1	1	1	1	2	1	1	1	1	1	1	1	1	1	1	1	1	1	1	1	1	1	1	1	1	1	1	1	1	1	1	1	1	1	1	0	0	0	0
2	2	1	2	1	1	1	1	1	1	1	2	1	1	1	2	1	1	1	1	1	1	1	3	1	1	2	1	2	1	1	1	1	1	1	1	3	1	1	3	2	1	1	1	2	2	1	0	0	0
1	1	1	1	1	1	1	1	1	1	1	1	1	1	1	1	1	1	1	1	1	1	1	1	1	1	1	1	1	1	1	1	1	1	1	1	1	1	1	1	2	2	1	1	1	1	1	0	0	0
1	1	1	1	1	1	1	1	1	1	1	1	1	1	3	1	1	1	1	1	1	1	1	1	1	1	1	1	1	1	1	1	1	1	1	1	1	1	1	1	2	1	1	1	2	1	1	0	0	0
1	1	1	1	1	1	1	1	1	1	1	1	1	1	1	1	1	1	1	1	1	1	1	1	1	1	2	1	1	1	1	1	1	1	1	1	1	2	1	2	3	1	1	1	1	1	1	0	0	0
1	1	1	1	1	1	1	1	1	1	1	1	1	1	1	1	1	1	1	1	1	1	1	1	1	1	1	1	1	1	1	1	1	1	1	1	1	1	1	1	3	2	2	1	1	1	1	0	0	0
1	3	1	1	1	1	1	1	1	1	1	1	1	1	1	1	1	1	1	1	1	1	1	1	1	1	1	1	1	1	1	1	1	1	1	1	1	1	1	1	1	2	2	1.51296	1	1	1	0	0	0
1	1	1	1	1	1	1	1	1	1	1	1	1	1	1	1	1	1	1	1	1	1	1	1	1	1	1	1	1	1	1	1	1	1	1	1	1	1	1	1	2	1	2	1	1	1	1	1	0	0
1	1	1	1	1	1	1	1	1	1	1	1	1	1	1	1	1	1	1	1	1	1	1	1	1	1	1	1	1	1	1	1	1	1	1	1	1	1	1	1	3	2	1	1	1	1	1	0	0	0
1	1	1	1	1	1	1	1	1	1	1	1	1	1	1	1	1	1	1	1	1	1	1	1	1	1	1	1	1	1	1	1	1	1	1	1	1	1	1	1	3	3	1	1	1	1	1	0	0	0
1	1	1	1	1	1	1	1	1	1	1	1	1	1	1	1	1	1	1	1	1	1	1	1	1	1	1	2	1	1	1	1	1	1	1	1	1	1	1	1	2	2	1	1	1	1	1	0	0	0
3	1	1	1	1	1	1	1	1	1	1	1	1	1	1	1	1	2	1	1	1	1	2	1	2	1	2	1	1	1	1	1	1	1	2	1	1	1	1	1	1	1	1	1	1	1	0	0	0	0
3	3	1	3	2	1	1	3	3	1	3	1	1	1	1	2	1	1	1	1	1	1	1	2	1	1	1	1	1	1	1	1	1	1	1	1	1	1	2	1	3	1	3	2	3	2	1	0	0	0
3	4	1	3	1	4	3	2	3	1	1	2	1	1	2	3	2	2	1	1	1	1	1	1	1	1	1	1	1	1	1	1	1	1	1	1	1	1	1	1	3	3	2	2	1	1	1	0	0	0
2	3	1	2	1	1	2	1	1	1	1	1	1	1	1	1	1	1	1	1	1	1	1	1	1	1	3	1	1	1	1	1	1	1	1	1	1	1	1	1	4	3	2	2	1	2	1	0	0	0
1	1	1	1	1	1	1	1	1	1	1	1	1	1	1	1	1	1	1	1	1	1	1	1	1	1	1	1	1	1	1	1	1	1	1	1	1	1	1	1	2	1	1	1	1	1	1	0	0	0
1	2	1	1	1	1	1	1	1	1	1	1	1	1	1	1	1	1	1	1	1	1	1	1	1	1	1	1	1	1	1	1	1	1	1	1	1	1	1	1	3	2	2	1	1	1	1	0	0	0
1	1	1	1	1	1	1	1	1	1	1	1	1	1	1	1	1	1	1	1	1	1	1	1	1	1	1	1	1	1	1	1	1	1	1	1	1	1	1	1	1	1	2	2	1	1	0	1	0	0
1	1	1	1	1	1	1	1	1	1	1	1	1	1	2	1	1	1	1	1	1	1	1	1	1	1	1	1	1	1	1	1	1	1	1	1	1	1	1	1	2	1	1	1	1	1	1	0	0	0
1	1	1	1	1	1	1	1	1	1	1	1	1	1	1	1	1	1	1	1	1	1	1	1	1	1	1	1	1	1	1	1	1	1	1	1	1	1	1	1	3	1	1	1	1	1	1	0	0	0
2	3	1	3	2	1	3	1	2	1	3	1	1	2	2	2	3	3	3	2	2	1	1	2	1	2	3	1	1	1	1	1	1	1	1	1	1	1	1	1	3	3	2	2	1	1	1	0	0	0
2	1	2	2	3	3	3	1	1	1	1	1	1	1	2	2	2	2	2	2	2	2	2	2	2	2	2	1	1	1	1	1	1	1	1	1	1	1	1.0373	1	5	2	4	2	1	1	1	0	0	0
1	2	1	1	1	1	1	1	2	1	2	1	1	1	1	1	1	1	1	1	1	1	1	1	1	1	1	1	1	1	1	1	1	1	1	1	1	1	1	1	4	2	2	1	1	1	1	0	0	0
2	1	1	1	1	1	2	1	1	1	1	1	1	1	1	1	1	1	1	1	1	1	1	1	1	1	1	1	1	1	1	1	1	1	1	1	1	1	1	1	2	2	2	2	1	1	1	0	1	0
1	1	1	1	1	1	1	1	1	1	1	1	1	1	1	1	1	1	1	1	1	1	1	1	1	1	1	1	1	1	1	1	1	1	1	1	1	1	1	1	2	1	1	1	1	1	1	0	0	0
3	3	1	3	2	3	2	2	3	1	2	2	2	2	1	2	1	1	1	1	1	1	2	1	2	1	1	1	1	1	1	1	1	1	1	1	1	2	1	1	3	2	2	3	1	1	1	0	0	0
1	1	1	1	1	1	1	1	1	1	1	1	1	1	1	1	1	1	1	1	1	1	1	1	1	1	1	1	1	1	1	1	1	1	1	1	1	1	1	1	3	1	1	1	1	1	1	1	0	0
1	5	1	3	1	1	1	1	2	1	1	1	1	1	2	3	1	1	1	1	1	1	1	1	1	1	1	1	1	1	1	1	1	1	1	1	1	1	1	1	1	1	1	2	1	2	1	0	0	0
3	2	1	2	1	1	1	1	1	1	1	1	1	1	2	1	2	2	1	1	1	1	1	2	1	1	2	1	2	1	1	1	1	1	1	1	1	1	1	1	2	1	1	1	1	1	0	0	0	0
3	2	2	2	2	2	2.00155	1	1	1	1	1	1	1	1	1	2	1	1	1	1	1	1	1	1	1	1	2	1	1	1	1	1	1	1	1	1	1	1	1	1	1	1	1	1	1	0	0	0	0
1	1	1	1	1	1	1	1	1	1	1	1	1	1	1	1	1	1	1	1	1	1	1	1	1	1	1	1	1	1	1	1	1	1	1	1	1	1	1	1	2	1	1	1	1	1	1	0	0	0
1	1	1	1	1	1	1	1	1	1	1	1	1	1	1	1	1	1	1	1	1	1	1	1	1	1	1	1	1	1	1	1	1	1	1	1	1	1	1	1	3	1	1	1	1	1	1	0	0	0
1	1	1	2	1	1	1	1	2	1	1	1	1	1	1	1	2	2	1	1	1	1	1	1	1	1	1	1	1	1	1	1	1	1	1	1	1	1	1	1	1	2	1	1	1	1	1	0	0	0
1	1	1	1	1	1	1	1	1	1	1	1	1	1	1	1	1	1	1	1.05478	1	1	1	1	1	1	1	1	1	1	1	1	1	1	1	1	1	1	1	1	2	1	1	1	1	1	1	0	0	0
2	2	1	2	1	1	2	1	1	1	1	1	1	1	1	2	1	1	2	1	1	1	1	1	1	1	1	1	1	1	1	1	1	1	1	1	1	1	1	1	2	1	1	1	1	1	1	0	0	0
1	1	1	1	1	1	1	1	1	1	1	1	1	1	1	1	1	1	1	1	1	1	1	1	1	1	1	1	1	1	1	1	1	1	1	1	1	1	1	1	1	2	1	1	1	1	1	0	0	0
1	1	1	1	1	1	1	1	1	1	1	1	1	1	1	1	1	1	1	2	1	1	1	1	1	1	1	1	1	1	1	1	1	1	1	1	1	1	1	1	3	2	1	1	1	1	1	1	0	0
1	1	1	0.858789	1	1	1	1	0.613435	1	1	1.10106	1.08806	1	1	1	1	1	1	1	1	1	1	1	1	1	1	1	1	1	1	1	1	1	1	1	1	1	1	1	2	2	1	1	1	1	1	1	1	0
1	1	1	1	1	1	1	1	1	1	1	1	1	0.659936	1	1	1	1	1	1	1	1	1	1	1	1	1	1	1	1	1	1	1	1	1	1	1	1	1	1	1	1	1	1	1	1	0	0	0	0
1	1	1	1	1	1	1	1	1	1	1	1	1	1	1	1	1	1	1	1	1	1	1	1	1	1	1	1	1	1	1	1	1	1	1	1	1	1	1	1	2	1	1	1	1	1	1	0	1	0
1	1	1	1	1	1	1	1	1	1	1	1	1	1	1	1	1	1	1	1	1	1	1	1	1	1	2	1	1	1	1	1	1	1	1	1	1	1	1	1	2	1	2	1	1	1	1	0	0	0
1	2	1	2	1	1	2	1	1	1	1	1	1	1	1	2	1	1	1	1	1	1	1	2	1	1	1	1	1	1	1	1	1	1	1	1	1	1	1	1	2	1	1	1	1	1	0	0	0	0
1	1	1	1	1	1	1	1	2	1	1	1	1	1	1	1	1	1	1	1	1	1	1	1	1	1	1	1	1	1	1	1	1	1	1	1	1	1	1	1	1	1	1	1	1	1	0	0	0	0
1	1	1	1	1	1	1	1	1	1	1	1	1	1	1	1	1	1	1	1	1	1	1	1	1	1	1	1	1	1	1	1	1	1	1	1	1	1	1	1	2	1	1	1	1	1	1	0	0	0
1	1	1	1	1	1	1	1	1	1	1	1	1	1	1	1	1	1	1	1	1	1	1	1	1	1	1	1	1	1	1	1	1	1	1	1	1	1	1	1	1	1	1	1	1	1	0	0	0	0
1	2	1	2	1	2	2	1	2	1	2	1	1	1	1	2	1	1	1	1	1	1	1	2	1	1	1	1	1	2	2	1	1	1	1	1	1	1	1	1	2	3	2	2	2	2	1	1	0	1
1	1	1	1	1	1	1	1	1	1	1	1	1	1	1	1	1	1	1	1	1	1	1	1	1	1	1	1	1	1	1	1	1	1	1	1	1	1	1	1	3	1	1	1	1	1	1	0	0	0
3	2	1	2	1	1.59329	3	1	1	1	1	1	1	3	1	1	1	1	1	1	1	1	1	1	1	1	1	1	1	1	1	1	1	1	1	1	1	1	1	1	4	2	1	1	1	1	1	0	0	1
1	2	1	1	1	1	1	1	1	1	1	1	1	1	1	1	1	1	1	1	1	1	1	1	1	1	1	1	1	1	1	1	1	1	1	1	1	1	1	1	2	1	1	1	1	1	0	1	0	0
1	1	1	1	1	1	1	1	1	1	1	1	1	1	1	1	1	1	1	1	1	1	1	1	1	1	1	1	1	1	1	1	1	1	1	1	1	1	1	1	2	1	3	2	1	1	0	0	0	1
1	1	1	1	1	1	1	1	1	1	1	2	1	1	1	1	1	1	1	1	1	1	1	1	1	1	1	1	1	1	1	1	1	1	1	1	1	1	1	1	2	3	1	1	1	1	1	0	0	0
1	1	1	1	1	1	1	1	1	1	1	1	1	1	1	1	1	1	1	1	1	1	1	1	1	1	1	1	1	1	1	1	1	1	1	1	1	1	1	1	2	1	1	1	1	1	1	0	0	0
1	1	1	1	1	1	1	1	1	1	1	1	1	1	1	1	1	1	1	1	1	1	1	1	1	1	1	1	1	1	1	1	1	1	1	1	1	1	1	1	1	1	1	1	1	1	0	0	0	0
1	3	1	2	3	1	1	1	1	1	1	1	1	1	2	1	1	1	1	2	1	1	1	1	1	1	1	1	1	1	1	1	1	1	1	1	1	1	1	1	2	2	2	2	1	1	1	0	0	0
1	1	1	1	1	1	1	1	1	1	1	1	1	1	1	1	1	1	1	1	1	1	1	1	1	1	1	1	1	1	1	1	1	1	1	1	1	1	1	1	3	1	1	1	1	1	1	0	0	0
1	1	1	1	1	1	1	1	1	1	1	1	1	1	1	1	1	1	1	1	1	1	1	1	1	1	1	1	1	1	1	1	1	1	1	1	1	1	1	1	3	1	1	1	1	1	1	0	0	0
1	1	1	1	2	1	1	1	1	1	1	1	1	1	1	1	1	1	1	1	1	1	1	1	1	1	1	1	1	1	1	1	1	1	1	1	1	1	1	1	1	1	1	1	1	1	0	0	0	0
3	2	3	4	3	3	3	3	2	3	4	4	3	3	3	3	4	4	3	3	3	4	4	3	3	4	3	3	3	4	3	4	4	3	3	3	4	4	4	4	3	3	3	2	3	3	0	0	0	0
3	2	2	3	2	2	2	2	1	1	1	1	1	1	2	1	2	1	2	2	2	2	3	3	2	2	2	2	1	2	2	2	3	3	2	2	2	2	2	2	2	2	1	1	1	1	1	0	0	0
4	5	1	5	4	3	3	1	1	1	1	1	1	1	3	3	4	5	3	1	1	3	5	3	1	1	1	1	1	1	1	1	1	1	1	1	2	1	1	2	4	1	1	3	1	1	1	1	0	0
3	3	1	3	1	1	2	1	1	1	1	1	1	1	3	2	1	2	1	1	1	1	1	2	2	1	1	1	1	1	1	1	1	1	1	1	1	1	1	1	3	1	1	1	1	1	1	0	0	0
1	1	1	1	1	1	1	1	1	1	1	1	1	1	1	1	1	1	1	1	1	1	1	1	1	1	1	1	1	1	1	1	1	1	1	1	1	1	1	1	3	1	1	1	1	1	1	0	0	0
1	2	1	1	1	1	1	1	1	1	1	1	1	1	1	2	1	2	1	1	1	1	1	1	1	2	1	1	1	1	1	1	1	1	1	1	1	1	1	1	2.23091	1.53268	1.16778	1.38142	0.969511	1.15357	0.632633	0.157137	0.0223574	0.105857
2	1	2	1	1	1	1	4	2	1	1	2	3	1	1	1	1	1	1	1	1	1	1	1	1	1	1	1	1	1	1	1	1	1	1	1	1	1	1	1	1.67462	2.1725	0.749242	1.07102	0.802135	0.763471	0.780258	0.0677929	0.0498051	-0.186514
1	1	1	1	1	1	1	1	1	1	1	1	1	1	1	1	1	1	1	1	1	2	1	1	1	1	1	1	1	1	1	1	1	1	1	1	1	1	1	1	2	3	1	1	1	1	1	0	1	0
1	1	1	1	1	1	1	1	1	1	1	1	1	1	1	1	1	1	1	1	1	1	1	1	1	1	1	1	1	1	1	1	1	1	1	1	1	1	1	1	1	1	1	1	1	1	0	0	0	0
1	1	1	2	1	1	1	2	1	1	1	1	1	1	1	1	1	1	1	1	1	1	1	1	1	1	1	1	1	1	1	1	1	1	1	1	1	1	1	1	3	4	1	2	1	1	1	1	1	0
1	1	1	1	1	1	1	1	1	1	1	1	1	1	1	2	2	2	1	1	1	1	1	1	1	1	1	1	1	1	1	1	1	1	1	1	2	1	1	2	2.17553	2.06912	1.0792	1.3177	0.961866	1.18278	0.86507	0.0771954	0.105212	0.024931
1	1	1	1	1	1	1	1	1	1	1	1	1	1	1	1	1	1	1	2	1	1	1	1	1	1	1	1	1	1	1	1	1	1	1	1	1	1	1	1	1	2	1	1	1	1	0	0	0	0
1	1	1	1	1	1	1	2	2	1	1	1	1	1	1	1	1	1	1	1	1	1	1	1	1	1	1	1	1	1	1	1	1	1	1	1	1	1	1	1	1	1	1	1	1	1	0	1	0	0
1	1	1	1	1	1	1.10159	1	1	1	1	1	1	1.11693	1	1	1	1	1	1	1	1	1	1	1	1	0.979113	1	1	1	1	1	1	1	1	1	1	1	1	1.03988	1	1	1	1	1	1	1	0	0	0
2	2	1	1	1	1	1	1	1	1	1	1	1	1	1	1	1	1	1	1	1	1	1	1	1	1	1	1	1	1	1	1	1	1	1	1	1	1	1	1	3	2	1	1	1	1	1	0	0	0
1	1	1	1	1	1	1	1	1	1	1	1	1	1	1	1	1	1	1	1	1	1	1	1	1	1	1	1	1	1	1	1	1	1	1	1	1	1	1	1	4	2	1	1	1	1	1	0	0	1
2	2	1	2	1	2	2	2	2	1	1	1	1	2	1	1	1	1	1	1	1	1	1	1	1	1	1	1	1	1	1	1	1	1	1	1	1	1	1	1	3	1	1	1	1	1	1	1	1	0
1	1	1	1	1	1	1	1	1	1	1	1	1	1	1	1	1	1	1	1	1	1	1	1	1	1	1	1	1	1	1	1	1	1	1	1	1	1	1	1	4	2	1	1	1	1	1	1	1	0
2	3	1	2	1	1	1	2	3	1	1	1	1	1	2	2	2	2	2	2	2	2	2	2	2	2	2	1	1	1	1	1	1	1	1	1	3	2	2	2	3.26793	2.32531	2.09278	1.685	1.32143	1.23015	1.26046	0.351748	0.225235	0.0565682
1	2	1	1	1	1	1	1	1	1	1	1	1	1	1	1	1	1	1	1	1	1	1	1	1	1	1	1	1	1	1	1	1	1	1	1	1	1	1	1	4	1	1	1	1	1	1	0	0	0
1	1	1	1	1	1	1	1	1	1	1	1	1	1	1	1	1	1	1	1	1	1	1	1	1	1	1	1	1	1	1	1	1	1	1	1	1	1	1	1	2	1	1	1	1	1	1	0	0	0
1	1	1	1	1	1	1	1	1	1	1	1	1	1	1	1	1	1	1	1	1	1	1	1	1	1	1	1	1	1	1	1	1	1	1	1	1	1	1	1	2	1	1	1	1	1	1	0	0	0
2	2	1	1	1	2	1	1	1	1	1	1	1	1	2	1	1	1	1	2	1	1	1	1	1	1	1	1	1	1	1	1	1	1	2	2	1	1	1	1	2	1.56746	1	0.894785	1	0.870073	1	0	0	0
1	1	1	1	1	1	1	1	1	1	1	1	1	1	1	1	1	1	1	1	1	1	1	1	1	1	1	1	1	1	1	1	1	1	1	1	1	1	1	1	1	3	1	2	1	1	1	0	0	0
1	1	1	1	1	1	1	1	1	1	1	1	1	1	2	1.38959	1	0.966218	1	1	2	1	1	1	1	1	1	1	1	1	1	1	1	1	1	1	1	1	1	1	1	2	1	1	1	1	0	0	1	0
2	2	1	1	1	1	2	1	1	1	1	1	1	1	1	1	1	1	1	1	1	1	1	1	1	1	1	1	1	1	1	1	1	1	1	1	1	1	1	1	3	2	1	1	1	1	1	0	0	0
1	1	1	1	1	1	1	1	1	1	1	1	1	1	2	2	2	3	2	3	3	2	2	1	1	1	1	1	1	1	1	1	1	1	1	1	1	1	1	1	1.74481	1.9873	1.24552	1.27787	0.865829	0.842491	0.834217	0.132149	0.00395572	0.00966734
1	2	1	1	1	1	1	1	1	1	1	1	1	1	1	1	1	1	1	1	1	1	1	1	1	1	1	1	1	1	1	1	1	1	1	1	1	1	1	1	1	1	1	1	1	1	0	0	0	0
2	2	1	1	1	1	1	2	1	1	1	1	1	1	1	1	1	1	1	1	1	1	1	2	1	1	1	1	1	1	1	1	1	1	1	1	1	1	1	1	3	3	2	2	1	1	1	1	0	0
2	2	1	1	1	1	2	2	1	1	2	1	1	1	2	1	1	1	1	1	2	1	1	1	1	1	1	1	1	1	1	1	1	1	1	1	1	1	1	1	2	2	1	2	1	2	1	0	0	0
2	2	1	1	1	1	2	1	1	1	1	1	1	1	1	1	1	1	1	2	1	1	1	1	1	1	1	1	1	1	1	1	1	1	1	1	1	1	1	1	3	3	2	2	1	1	1	0	0	0
1	1	1	1	1	1	2	2	2	1	1	1	1	2	1	1	1	1	1	1	1	1	1	2	1	1	1	1	1	1	1	1	2	2	1	2	1	1	1	2	2	2	2	2	1	1	1	1	0	0
1	1	1	1	1	1	1	3	2	1	1	1	1	1	1	1	1	1	1	1	1	1	1	1	1	1	1	1	1	1	1	1	1	1	1	1	1	1	1	1	3	2	1	1	1	1	1	0	0	0
4	3	3	3	1	3	1	2	2	1	1	1	1.08933	1.09057	1.97749	1.99258	2.01341	1.95262	1.68823	1.77847	1.77117	1.78504	2.12771	2.01241	1.42737	2.11245	1.51661	1.49909	1.61136	1.34037	1.27215	1.46014	1.29006	1.37333	1.29322	1.34431	1.34896	1.33083	1.51603	1.47355	2.46986	1.73329	1.32151	1.22503	1.07159	0.883558	0	0	0	0
3	2	2	1	1	1	2	1	1	1	1	1	1	1	1	1	1	1	1	1	1	1	1	1	1	1	1	1	1	1	1	1	1	1	1	1	1	1	1	1	3	1	2	1	1	1	1	0	0	0
2	1	1	1	1	1	1	1	1	1	2	1	1	2	1	1	1	1	1	1	1	1	1	1	1	1	1	1	1	1	1	1	1	1	1	1	1	1	1	1	1	1	1	1	1	1	1	0	0	0
2	2	1	2	1	1	1	1	1	1	1	1	1	1	2	1	1	1	1	1	1	1	1	1	1	1	1	1	1	1	1	1	1	1	1	1	1	1	1	2	1	1	1	1	1	1	0	0	0	0
1	1	1	1	1	1	1	1	1	1	1	1	1	1	2	1	1	1	1	1	1	1	1	1	1	1	2	1	1	1	1	1	1	1	1	1	1	1	1	1	2	3	2	3	1	1	1	0	0	0
1	1	1	1	1	1	1	1	1	1	1	1	1	1	1	1	1	1	1	1	1	1	1	1	1	1	1	1	1	1	1	1	1	1	1	1	1	1	1	1	2	1	1	1	1	1	1	0	0	0
1	1	1	1	1	1	1	1	1	1	1	1	1	1	1	1	1	1	1	1	1	1	1	1	1	1	1	1	1	1	1	1	1	1	1	1	1	1	1	1	3	3	1	1	1	1	1	0	0	0
2	2	2	2	2	1	1	3	1	1	1	1	1	1	2	2	2	2	2	2	1	1	1	1	1	1	1	2	2	1	2	1	1	1	2	1	1	1	1	1	1	3	1	1	1	1	1	0	1	0
1	1	1	1	1	1	1	1	1	1	1	1	1	1	1	1	1	1	1	1	1	1	1	1	1	1	1	1	1	1	1	1	1	1	1	1	1	1	1	1	3	1	1	1	1	1	1	0	0	0
3	3	1	2	1	2	2	3	2	1	2	1	1	1	2	2	1	1	1	1	1	1	1	1	1	2	1	1	1	1	1	1	1	1	1	1	1	1	1	1	3	3	2	2	1	1	1	0	0	0
1	1	1	1	1	1	1	1	1	1	1	1	1	1	1	1	1	1	1	1	1	1	1	1	1	1	2	1	1	1	1	1	1	1	1	1	1	1	1	1	3	1	1	1	1	1	1	0	0	0
3	2	1	1	1	2	1	3	1	1	1	1	1	1	1	1	1	1	1	3	3	1	2	1	1	1	1	1	1	1	1	1	1	1	1	1	1	1	1	1	1	3	1	1	1	1	1	0	0	0
2	1	1	1	1	1	1	2	1	1	1	1	1	1	1	1	1	1	1	1	1	1	1	1	1	1	1	1	1	1	1	1	1	1	1	1	1	1	1	1	4	3	1	1	1	1	1	0	0	0
2	3	1	1	1	1	1	3	1	1	1	1	2	1	1	1	1	1	1	1	1	1	1	1	1	1	1	1	1	1	1	1	1	1	1	1	1	2	1	1	2	2	1	1	1	1	1	0	0	0
3	3	2	1	1	1	3	2	2	2	1	1	1	1	3	3	2	2	2	2	2	2	2	2	2	2	2	2	2	2	2	2	2	2	2	2	3	3	3	2	3	3	2	3	2	2	1	1	1	0
2	2	1	1	1	1	2	1	1	1	1	1	1	1	1	1	1	1	1	2	1	1	1	1	1	1	2	1	1	1	1	1	1	1	1	1	1	1	1	1	2	2	1	1	1	1	1	0	0	0
1	1	1	1	1	1	1	1	1	1	1	1	1	1	1	1	1	1	1	1	1	1	1	1	1	1	1	1	1	1	1	1	1	1	1	1	1	1	1	1	5	2	2	2	1	1	1	1	0	0
1	3	1	3	1	1	2	1	1	1	1	1	1	1	1	2	1	1	1	1	1	1	1	3	1	3	3	1	1	1	1	1	1	1	1	1	2	1	1	3	1	2	1	2	1	1	1	0	0	0
1	2	1	1	1	1	1	1	1	1	1	1	1	1	2	1	1	1	1	1	1	2	1	1	1	1	2	1	1	1	1	1	1	1	1	1	2	2	1	2	3	1	2	1	1	1	1	0	0	0
1	1	1	1	1	1	1	1	1	1	1	1	1	1	1	1	1	1	1	1	1	1	1	1	1	1	1	1	1	1	1	1	1	1	2	1	1	1	1	1	2	1	1	1	1	1	1	0	0	0
3	3	1	2	1	2	1	2	2	1	1	1	1	1	1	1	1	1	1	1	1	1	3	1	1	1	1	1	1	1	1	1	1	1	1	1	1	1	1	1	4	1	1	2	1	1	0	1	0	0
1	1	1	1	1	1	1	1	1	1	1	1	1	1	1	1	1	1	1	1	1	1	1	1	1	1	1	1	1	1	1	1	1	1	1	1	1	1	1	1	2	2	1	1	1	1	1	0	0	0
3	4	1	2	1	2	2	3	3	1	1	2	2	3	1	3	1	1	1	2	1	2	1	1	3	2	3	1	2	2	2	1	2	1	2	1	1	2	1	2	3	2	2	3	1	2	0	1	0	0
1	1	1	1	1	1	1	1	1	1	1	1	1	1	1	1	1	1	1	1	1	1	1	1	1	1	1	1	1	1	1	1	1	1	1	1	1	1	1	1	2	1	1	1	1	1	1	0	0	0
1	2	1	2	1	0.732801	1	1	1	1	1	1	1	1	1	1	1	1	1	1	1	1	1	1	1	1	1	1	1	1	1	1	1	1	1	1	1	1	1	1	1	1	1.11007	2	1	1	1	0	0	0
1	1	1	1	1	2	1	1	1	1	1	1	1	1	1	1	1	1	1	1	1	2	1	1	1	1	1	1	1	1	1	1	1	2	1	1	1	1	1	1	2	2	1	2	1	2	1	0	0	0
3	5	2	5	1	3	2	1	1	1	1	1	1	1	3	5	4	5	1	1	1	1	1	5	1	4	1	1	1	1	1	1	1	1	1	1	1	1	1	1	3	1	1	1	1	1	1	0	0	0
2	1	1	1	1	1	2	2	1	1	1	1	1	1	1	2	3	2	1	1	1	3	2	1	1	1	1	1	1	2	1	1	1	1	2	2	2	1	1	1	2	3	2	3	1	4	1	0	0	0
2	4	1	5	1	1	3	4	4	1	1	1	1	3	1	3	2	2.13304	3	3	2	4	3	2	2	2	3	3	2	2	2	2	3	3	2	2	2	2	3	3	1.97769	1.768	2.20376	1.98616	1.9784	1.71229	0.787083	0.474988	0.295137	0.076109
3	2	3	4	2	3	4	3	4	2	4	1	4	2	2	3	3	4	5	5	3	3.4386	3	2	1	3	1	2	3	3	3	3	3	3	3	3	3	3	3	3	2.3977	3.70647	1.5554	2.13951	1.5559	1.96086	-0.0557793	0.0223051	0.218638	0.15295
[truncated: 457 more columns]
